# Supplementary material for: Methyl 2-amino-4,5-di­meth­oxy­benzoate
Source: Acta Crystallogr Sect E Struct Rep Online. 2013 Nov 16;69(Pt 12):o1779. doi: 10.1107/S1600536813030894 (PMC3885048; doi:10.1107/S1600536813030894)
Supplement: Supplementary file 1 [file e-69-o1779-sup1.cif]

##############################################################################
#                                                                            #
# This CIF contains the data in a paper accepted for publication in          #
# Acta Crystallographica Section E. It conforms to the requirements of       #
# Notes for Authors for Acta Crystallographica Section E, and has been       #
# peer reviewed under the auspices of the IUCr Commission on Journals.       #
#                                                                            #
# Full details of the Crystallographic Information File format               #
# are given in the paper "The Crystallographic Information File (CIF):       #
# a New Standard Archive File for Crystallography" by S. R. Hall, F. H.      #
# Allen and I. D. Brown [Acta Cryst. (1991), A47, 655-685].                  #
#                                                                            #
# The current version of the core CIF dictionary is obtainable from          #
# ftp://ftp.iucr.org/pub/cif_core.dic.                                       #
#                                                                            #
# Software is freely available for graphical display of the structure(s)     #
# in this CIF. For information consult the CIF software page                 #
# http://www.iucr.org/resources/cif/software.                                #
#                                                                            #
# This file may be used for bona fide research purposes within the           #
# scientific community so long as proper attribution is given to the journal # 
# article from which it was obtained.                                        #
#                                                                            #
##############################################################################
data_global
_audit_creation_method     'WinGX routine CIF_UPDATE'
_audit_conform_dict_name     cif_core.dic
_audit_conform_dict_version     2.3
_journal_date_recd_electronic     2013-11-07
_journal_date_accepted     2013-11-11
_journal_name_full     'Acta Crystallographica, Section E'
_journal_year     2013
_journal_volume     69
_journal_issue     12
_journal_page_first     o1779
_journal_page_last     o1779
_journal_paper_category     QO
_journal_paper_doi     10.1107/S1600536813030894
_journal_coeditor_code     NG5347
_publ_contact_author_name     'Hill, Tania N.'
_publ_contact_author_address
;
Molecular Sciences Institute
School of Chemistry
University of the Witwatersrand
PO Wits 2050
Johannesburg
South Africa
;
_publ_contact_author_email     tania.hill@gmail.com
_publ_contact_author_fax     '+27(11)7176749'
_publ_contact_author_phone     '+27(11)7176727'
_publ_section_title
;
Methyl 2-amino-4,5-dimethoxybenzoate
;
loop_
    _publ_author_name
    _publ_author_footnote
    _publ_author_address
    'Hill, Tania N.' .
;
Molecular Sciences Institute
School of Chemistry
University of the Witwatersrand
PO WITS 2050
Johannesburg
South Africa
;
    'Patel, Naadiya' .
;
Molecular Sciences Institute
School of Chemistry
University of the Witwatersrand
PO WITS 2050
Johannesburg
South Africa
;
data_I
_audit_creation_method     'WinGX routine CIF_UPDATE'
_database_code_depnum_ccdc_archive     'CCDC 971313'
_chemical_name_systematic
;
Methyl 2-amino-4,5-dimethoxybenzoate
;
_chemical_formula_moiety     'C10 H13 N O4'
_chemical_formula_sum     'C10 H13 N O4'
_chemical_formula_iupac     'C10 H13 N O4'
_chemical_formula_weight     211.21
_symmetry_cell_setting     monoclinic
_symmetry_space_group_name_H-M     'P 21/c'
_symmetry_space_group_name_Hall     '-P 2ybc'
loop_
    _symmetry_equiv_pos_as_xyz
    'x, y, z'
    '-x, y+1/2, -z+1/2'
    '-x, -y, -z'
    'x, -y-1/2, z-1/2'
_cell_length_a     11.1933(4)
_cell_length_b     7.7564(3)
_cell_length_c     13.7728(5)
_cell_angle_alpha     90
_cell_angle_beta     121.741(2)
_cell_angle_gamma     90
_cell_volume     1016.91(7)
_cell_formula_units_Z     4
_cell_measurement_reflns_used     3834
_cell_measurement_theta_min     2.97
_cell_measurement_theta_max     28.31
_cell_measurement_temperature     173(2)
_exptl_crystal_description     'cuboid'
_exptl_crystal_colour     'yellow'
_exptl_crystal_size_max     0.5
_exptl_crystal_size_mid     0.29
_exptl_crystal_size_min     0.25
_exptl_crystal_density_diffrn     1.38
_exptl_crystal_density_method     'not measured'
_exptl_crystal_F_000     448
_exptl_absorpt_coefficient_mu     0.107
_exptl_absorpt_correction_type     multi-scan
_exptl_absorpt_process_details     '(SADABS; Bruker, 2004)'
_exptl_absorpt_correction_T_min     0.9483
_exptl_absorpt_correction_T_max     0.9737
_diffrn_ambient_temperature     173(2)
_diffrn_radiation_type     MoK\a
_diffrn_radiation_wavelength     0.71073
_diffrn_radiation_source     'fine-focus sealed tube'
_diffrn_radiation_monochromator     'graphite'
_diffrn_measurement_device_type     'Bruker APEXII CCD area-detector'
_diffrn_measurement_method     '\w scans'
_diffrn_detector_area_resol_mean     512
_diffrn_reflns_number     9994
_diffrn_reflns_av_R_equivalents     0.0348
_diffrn_reflns_theta_min     2.14
_diffrn_reflns_theta_max     28.33
_diffrn_reflns_theta_full     28.33
_diffrn_measured_fraction_theta_max     1
_diffrn_measured_fraction_theta_full     1
_diffrn_reflns_limit_h_min     -14
_diffrn_reflns_limit_h_max     14
_diffrn_reflns_limit_k_min     -10
_diffrn_reflns_limit_k_max     10
_diffrn_reflns_limit_l_min     -18
_diffrn_reflns_limit_l_max     18
_reflns_number_total     2543
_reflns_number_gt     2080
_reflns_threshold_expression     I>2\s(I)
_refine_ls_structure_factor_coef     Fsqd
_refine_ls_matrix_type     full
_refine_ls_R_factor_gt     0.038
_refine_ls_wR_factor_ref     0.1089
_refine_ls_goodness_of_fit_ref     1.051
_refine_ls_restrained_S_all     1.051
_refine_ls_number_reflns     2543
_refine_ls_number_parameters     147
_refine_ls_number_restraints     0
_refine_ls_hydrogen_treatment     mixed
_refine_ls_weighting_scheme     calc
_refine_ls_weighting_details
         'calc w=1/[\s^2^(Fo^2^)+(0.0501P)^2^+0.2646P] where P=(Fo^2^+2Fc^2^)/3'
_refine_ls_shift/su_max     0
_refine_diff_density_max     0.27
_refine_diff_density_min     -0.25
_refine_ls_extinction_method     none
loop_
    _atom_type_symbol
    _atom_type_description
    _atom_type_scat_dispersion_real
    _atom_type_scat_dispersion_imag
    _atom_type_scat_source
    C C 0.0033 0.0016 'International Tables Vol C Tables 4.2.6.8 and 6.1.1.4'
    H H 0 0 'International Tables Vol C Tables 4.2.6.8 and 6.1.1.4'
    N N 0.0061 0.0033 'International Tables Vol C Tables 4.2.6.8 and 6.1.1.4'
    O O 0.0106 0.006 'International Tables Vol C Tables 4.2.6.8 and 6.1.1.4'
_computing_data_collection     'APEX2 (Bruker, 2005)'
_computing_cell_refinement     'SAINT-Plus (Bruker, 2004)'
_computing_data_reduction     'SAINT-Plus and XPREP (Bruker, 2004)'
_computing_structure_solution     'SHELXS97 (Sheldrick, 2008)'
_computing_structure_refinement     'SHELXL97 (Sheldrick, 2008)'
_computing_molecular_graphics     'DIAMOND (Brandenburg & Putz, 2005)'
_computing_publication_material     'WinGX (Farrugia, 2012)'
loop_
    _atom_site_type_symbol
    _atom_site_label
    _atom_site_fract_x
    _atom_site_fract_y
    _atom_site_fract_z
    _atom_site_U_iso_or_equiv
    _atom_site_adp_type
    _atom_site_calc_flag
    _atom_site_refinement_flags
    _atom_site_occupancy
    _atom_site_disorder_assembly
    _atom_site_disorder_group
    C C1 0.19769(12) 0.09141(14) -0.01177(10) 0.0237(2) Uani d . 1 . .
    C C2 0.16865(12) 0.16680(14) -0.11496(10) 0.0243(2) Uani d . 1 . .
    C C3 0.22538(12) 0.33134(15) -0.11104(10) 0.0250(2) Uani d . 1 . .
    H H3 0.2062 0.3839 -0.1801 0.03 Uiso calc R 1 . .
    C C4 0.30761(12) 0.41704(14) -0.00949(10) 0.0239(2) Uani d . 1 . .
    C C5 0.33814(12) 0.34050(14) 0.09484(9) 0.0234(2) Uani d . 1 . .
    C C6 0.28295(12) 0.18137(14) 0.09202(9) 0.0235(2) Uani d . 1 . .
    H H6 0.3024 0.1301 0.1615 0.028 Uiso calc R 1 . .
    C C7 0.13820(12) -0.07648(14) -0.01151(10) 0.0256(2) Uani d . 1 . .
    C C8 0.13103(15) -0.30520(15) 0.09811(12) 0.0340(3) Uani d . 1 . .
    H H8A 0.0291 -0.3006 0.064 0.051 Uiso calc R 1 . .
    H H8B 0.1763 -0.3421 0.1779 0.051 Uiso calc R 1 . .
    H H8C 0.1531 -0.3875 0.0558 0.051 Uiso calc R 1 . .
    C C9 0.33489(15) 0.66056(17) -0.10146(11) 0.0345(3) Uani d . 1 . .
    H H9A 0.3706 0.591 -0.1402 0.052 Uiso calc R 1 . .
    H H9B 0.3805 0.7738 -0.0826 0.052 Uiso calc R 1 . .
    H H9C 0.2331 0.6751 -0.1518 0.052 Uiso calc R 1 . .
    C C10 0.44564(14) 0.36738(17) 0.29532(10) 0.0328(3) Uani d . 1 . .
    H H10A 0.3554 0.3526 0.29 0.049 Uiso calc R 1 . .
    H H10B 0.5049 0.4467 0.3579 0.049 Uiso calc R 1 . .
    H H10C 0.4927 0.2554 0.31 0.049 Uiso calc R 1 . .
    N N1 0.09141(12) 0.08643(15) -0.21889(9) 0.0326(3) Uani d . 1 . .
    O O1 0.05611(10) -0.15847(12) -0.09659(8) 0.0376(2) Uani d . 1 . .
    O O2 0.18202(10) -0.13617(11) 0.09315(7) 0.0324(2) Uani d . 1 . .
    O O3 0.36486(9) 0.57535(10) 0.00121(7) 0.0293(2) Uani d . 1 . .
    O O4 0.42222(9) 0.43624(10) 0.19078(7) 0.0279(2) Uani d . 1 . .
    H H1B 0.0560(16) 0.1496(19) -0.2812(14) 0.037(4) Uiso d . 1 . .
    H H1A 0.0410(18) -0.007(3) -0.2225(15) 0.056(5) Uiso d . 1 . .
loop_
    _atom_site_aniso_label
    _atom_site_aniso_U_11
    _atom_site_aniso_U_22
    _atom_site_aniso_U_33
    _atom_site_aniso_U_12
    _atom_site_aniso_U_13
    _atom_site_aniso_U_23
    C1 0.0235(5) 0.0231(5) 0.0239(5) 0.0032(4) 0.0121(4) -0.0001(4)
    C2 0.0221(5) 0.0261(5) 0.0232(5) 0.0050(4) 0.0110(4) -0.0010(4)
    C3 0.0261(6) 0.0278(6) 0.0223(5) 0.0056(4) 0.0137(5) 0.0038(4)
    C4 0.0248(6) 0.0229(5) 0.0268(5) 0.0033(4) 0.0155(5) 0.0024(4)
    C5 0.0236(5) 0.0249(5) 0.0219(5) 0.0017(4) 0.0121(4) -0.0004(4)
    C6 0.0255(6) 0.0237(5) 0.0216(5) 0.0021(4) 0.0127(4) 0.0011(4)
    C7 0.0250(6) 0.0246(5) 0.0272(6) 0.0032(4) 0.0137(5) -0.0011(4)
    C8 0.0438(8) 0.0221(5) 0.0417(7) -0.0015(5) 0.0263(6) 0.0015(5)
    C9 0.0402(7) 0.0328(6) 0.0336(6) 0.0003(5) 0.0214(6) 0.0092(5)
    C10 0.0398(7) 0.0348(6) 0.0218(6) -0.0095(5) 0.0148(5) -0.0019(5)
    N1 0.0371(6) 0.0324(6) 0.0211(5) -0.0008(5) 0.0102(5) -0.0008(4)
    O1 0.0411(5) 0.0323(5) 0.0305(5) -0.0088(4) 0.0127(4) -0.0055(4)
    O2 0.0431(5) 0.0241(4) 0.0295(4) -0.0050(4) 0.0188(4) -0.0004(3)
    O3 0.0363(5) 0.0258(4) 0.0271(4) -0.0031(3) 0.0176(4) 0.0029(3)
    O4 0.0341(5) 0.0271(4) 0.0215(4) -0.0063(3) 0.0140(4) -0.0018(3)
_geom_special_details
;
All e.s.d.'s (except the e.s.d. in the dihedral angle between two l.s. planes)
are estimated using the full covariance matrix. The cell e.s.d.'s are taken
into account individually in the estimation of e.s.d.'s in distances, angles
and torsion angles; correlations between e.s.d.'s in cell parameters are only
used when they are defined by crystal symmetry. An approximate (isotropic)
treatment of cell e.s.d.'s is used for estimating e.s.d.'s involving l.s.
planes.
;
loop_
    _geom_bond_atom_site_label_1
    _geom_bond_atom_site_label_2
    _geom_bond_site_symmetry_2
    _geom_bond_distance
    _geom_bond_publ_flag
    C1 C2 . 1.4077(15) ?
    C1 C6 . 1.4162(15) ?
    C1 C7 . 1.4634(16) ?
    C2 N1 . 1.3722(15) ?
    C2 C3 . 1.4138(16) ?
    C3 C4 . 1.3751(16) ?
    C3 H3 . 0.95 ?
    C4 O3 . 1.3568(13) ?
    C4 C5 . 1.4203(15) ?
    C5 O4 . 1.3692(13) ?
    C5 C6 . 1.3716(15) ?
    C6 H6 . 0.95 ?
    C7 O1 . 1.2202(14) ?
    C7 O2 . 1.3374(14) ?
    C8 O2 . 1.4458(14) ?
    C8 H8A . 0.98 ?
    C8 H8B . 0.98 ?
    C8 H8C . 0.98 ?
    C9 O3 . 1.4317(14) ?
    C9 H9A . 0.98 ?
    C9 H9B . 0.98 ?
    C9 H9C . 0.98 ?
    C10 O4 . 1.4247(14) ?
    C10 H10A . 0.98 ?
    C10 H10B . 0.98 ?
    C10 H10C . 0.98 ?
    N1 H1B . 0.881(16) ?
    N1 H1A . 0.90(2) ?
loop_
    _geom_angle_atom_site_label_1
    _geom_angle_atom_site_label_2
    _geom_angle_atom_site_label_3
    _geom_angle_site_symmetry_1
    _geom_angle_site_symmetry_3
    _geom_angle
    _geom_angle_publ_flag
    C2 C1 C6 . . 119.31(10) ?
    C2 C1 C7 . . 120.56(10) ?
    C6 C1 C7 . . 120.12(10) ?
    N1 C2 C1 . . 123.27(11) ?
    N1 C2 C3 . . 118.28(10) ?
    C1 C2 C3 . . 118.42(10) ?
    C4 C3 C2 . . 121.47(10) ?
    C4 C3 H3 . . 119.3 ?
    C2 C3 H3 . . 119.3 ?
    O3 C4 C3 . . 124.97(10) ?
    O3 C4 C5 . . 114.83(10) ?
    C3 C4 C5 . . 120.20(10) ?
    O4 C5 C6 . . 125.87(10) ?
    O4 C5 C4 . . 115.28(10) ?
    C6 C5 C4 . . 118.85(10) ?
    C5 C6 C1 . . 121.75(10) ?
    C5 C6 H6 . . 119.1 ?
    C1 C6 H6 . . 119.1 ?
    O1 C7 O2 . . 121.23(11) ?
    O1 C7 C1 . . 125.11(11) ?
    O2 C7 C1 . . 113.66(10) ?
    O2 C8 H8A . . 109.5 ?
    O2 C8 H8B . . 109.5 ?
    H8A C8 H8B . . 109.5 ?
    O2 C8 H8C . . 109.5 ?
    H8A C8 H8C . . 109.5 ?
    H8B C8 H8C . . 109.5 ?
    O3 C9 H9A . . 109.5 ?
    O3 C9 H9B . . 109.5 ?
    H9A C9 H9B . . 109.5 ?
    O3 C9 H9C . . 109.5 ?
    H9A C9 H9C . . 109.5 ?
    H9B C9 H9C . . 109.5 ?
    O4 C10 H10A . . 109.5 ?
    O4 C10 H10B . . 109.5 ?
    H10A C10 H10B . . 109.5 ?
    O4 C10 H10C . . 109.5 ?
    H10A C10 H10C . . 109.5 ?
    H10B C10 H10C . . 109.5 ?
    C2 N1 H1B . . 118.5(10) ?
    C2 N1 H1A . . 117.0(12) ?
    H1B N1 H1A . . 116.4(15) ?
    C7 O2 C8 . . 115.77(9) ?
    C4 O3 C9 . . 117.30(9) ?
    C5 O4 C10 . . 116.08(9) ?
loop_
    _geom_torsion_atom_site_label_1
    _geom_torsion_atom_site_label_2
    _geom_torsion_atom_site_label_3
    _geom_torsion_atom_site_label_4
    _geom_torsion_site_symmetry_1
    _geom_torsion_site_symmetry_2
    _geom_torsion_site_symmetry_3
    _geom_torsion_site_symmetry_4
    _geom_torsion
    _geom_torsion_publ_flag
    C6 C1 C2 N1 . . . . 177.57(11) ?
    C7 C1 C2 N1 . . . . -3.72(17) ?
    C6 C1 C2 C3 . . . . -0.46(16) ?
    C7 C1 C2 C3 . . . . 178.25(10) ?
    N1 C2 C3 C4 . . . . -177.87(11) ?
    C1 C2 C3 C4 . . . . 0.26(16) ?
    C2 C3 C4 O3 . . . . -179.49(10) ?
    C2 C3 C4 C5 . . . . 0.33(17) ?
    O3 C4 C5 O4 . . . . -0.88(14) ?
    C3 C4 C5 O4 . . . . 179.28(10) ?
    O3 C4 C5 C6 . . . . 179.10(10) ?
    C3 C4 C5 C6 . . . . -0.73(17) ?
    O4 C5 C6 C1 . . . . -179.48(10) ?
    C4 C5 C6 C1 . . . . 0.54(17) ?
    C2 C1 C6 C5 . . . . 0.06(17) ?
    C7 C1 C6 C5 . . . . -178.65(10) ?
    C2 C1 C7 O1 . . . . -3.96(18) ?
    C6 C1 C7 O1 . . . . 174.73(11) ?
    C2 C1 C7 O2 . . . . 176.09(10) ?
    C6 C1 C7 O2 . . . . -5.22(15) ?
    O1 C7 O2 C8 . . . . 2.67(16) ?
    C1 C7 O2 C8 . . . . -177.38(10) ?
    C3 C4 O3 C9 . . . . 1.26(16) ?
    C5 C4 O3 C9 . . . . -178.57(10) ?
    C6 C5 O4 C10 . . . . -4.40(16) ?
    C4 C5 O4 C10 . . . . 175.59(10) ?
loop_
    _geom_hbond_atom_site_label_D
    _geom_hbond_atom_site_label_H
    _geom_hbond_atom_site_label_A
    _geom_hbond_site_symmetry_A
    _geom_hbond_distance_DH
    _geom_hbond_distance_HA
    _geom_hbond_distance_DA
    _geom_hbond_angle_DHA
    C6 H6 O2 . 0.95 2.37 2.7131(14) 100.5
    N1 H1A O1 . 0.90(2) 2.03(2) 2.702(2) 131(2)
    N1 H1B O1 2_554 0.88(2) 2.10(2) 2.9470(10)
                                             162.0(10)
_iucr_refine_instructions_details
;
TITL 13Hth15_0m in P2(1)/n
CELL  0.71073  11.1933   7.7564  13.7728   90.000  121.741   90.000
ZERR     4.00   0.0004   0.0003   0.0005    0.000    0.002    0.000
LATT   1
SYMM  - X, 1/2 + Y, 1/2 - Z
SFAC  C    H    N    O
UNIT  40   52   4    16
MERG   2
OMIT    -4.00 180.00
EQIV $1 -x, y+0.5, -z-0.5
HTAB C6 O2
HTAB N1 O1
HTAB N1 O1_$1
FMAP   2
PLAN    5
SIZE     0.25   0.29   0.50
ACTA
BOND   $H
CONF
LIST   4
L.S.  16
TEMP  -100.10
WGHT    0.050100    0.264600
FVAR       0.19743
C1    1    0.197685    0.091409   -0.011766    11.00000    0.02349    0.02308 =
         0.02388   -0.00007    0.01211    0.00319
C2    1    0.168653    0.166801   -0.114959    11.00000    0.02213    0.02611 =
         0.02322   -0.00104    0.01099    0.00499
C3    1    0.225375    0.331343   -0.111042    11.00000    0.02614    0.02776 =
         0.02234    0.00383    0.01368    0.00564
AFIX  43
H3    2    0.206250    0.383872   -0.180111    11.00000   -1.20000
AFIX   0
C4    1    0.307610    0.417041   -0.009488    11.00000    0.02483    0.02288 =
         0.02678    0.00239    0.01555    0.00332
C5    1    0.338141    0.340498    0.094838    11.00000    0.02360    0.02488 =
         0.02194   -0.00044    0.01209    0.00172
C6    1    0.282952    0.181367    0.092025    11.00000    0.02548    0.02373 =
         0.02164    0.00105    0.01271    0.00215
AFIX  43
H6    2    0.302443    0.130134    0.161545    11.00000   -1.20000
AFIX   0
C7    1    0.138196   -0.076479   -0.011510    11.00000    0.02503    0.02456 =
         0.02716   -0.00115    0.01370    0.00320
C8    1    0.131029   -0.305200    0.098111    11.00000    0.04375    0.02214 =
         0.04171    0.00151    0.02626   -0.00148
AFIX 137
H8A   2    0.029064   -0.300588    0.063986    11.00000   -1.50000
H8B   2    0.176321   -0.342051    0.177911    11.00000   -1.50000
H8C   2    0.153140   -0.387533    0.055801    11.00000   -1.50000
AFIX   0
C9    1    0.334886    0.660563   -0.101456    11.00000    0.04017    0.03281 =
         0.03357    0.00925    0.02143    0.00027
AFIX 137
H9A   2    0.370577    0.591019   -0.140239    11.00000   -1.50000
H9B   2    0.380460    0.773850   -0.082600    11.00000   -1.50000
H9C   2    0.233103    0.675144   -0.151807    11.00000   -1.50000
AFIX   0
C10   1    0.445637    0.367380    0.295321    11.00000    0.03980    0.03481 =
         0.02181   -0.00194    0.01480   -0.00948
AFIX 137
H10A  2    0.355398    0.352634    0.289966    11.00000   -1.50000
H10B  2    0.504909    0.446707    0.357932    11.00000   -1.50000
H10C  2    0.492711    0.255437    0.309970    11.00000   -1.50000
AFIX   0
N1    3    0.091408    0.086429   -0.218888    11.00000    0.03708    0.03244 =
         0.02106   -0.00083    0.01024   -0.00083
O1    4    0.056112   -0.158471   -0.096591    11.00000    0.04115    0.03231 =
         0.03052   -0.00548    0.01274   -0.00877
O2    4    0.182019   -0.136166    0.093147    11.00000    0.04312    0.02412 =
         0.02954   -0.00039    0.01879   -0.00497
O3    4    0.364861    0.575355    0.001213    11.00000    0.03627    0.02578 =
         0.02712    0.00291    0.01755   -0.00315
O4    4    0.422220    0.436239    0.190781    11.00000    0.03408    0.02705 =
         0.02153   -0.00176    0.01396   -0.00634
H1B   2    0.056020    0.149644   -0.281229    11.00000    0.03706
H1A   2    0.041046   -0.007068   -0.222516    11.00000    0.05574
HKLF 4
REM  13Hth15_0m in P2(1)/n
REM R1 =  0.0380 for   2080 Fo > 4sig(Fo)  and  0.0484 for all   2543 data
REM    147 parameters refined using      0 restraints
END
WGHT      0.0501      0.2645
REM Highest difference peak  0.270,  deepest hole -0.250,  1-sigma level  0.044
Q1    1   0.3162  0.3806  0.0448  11.00000  0.05    0.27
Q2    1   0.2417  0.1395  0.0387  11.00000  0.05    0.27
Q3    1   0.1837  0.0076 -0.0076  11.00000  0.05    0.25
Q4    1   0.1911  0.1163 -0.0591  11.00000  0.05    0.24
Q5    1   0.2846  0.2815  0.0932  11.00000  0.05    0.23
;
