# Supplementary material for: Methyl 2-amino-4,5-di­meth­oxy­benzoate
Source: Acta Crystallogr Sect E Struct Rep Online. 2013 Nov 16;69(Pt 12):o1779. doi: 10.1107/S1600536813030894 (PMC3885048; doi:10.1107/S1600536813030894)
Supplement: Supplementary file 2 [file e-69-o1779-Isup2.hkl]

#
# h,k,l, Fc-squared, Fo-squared, sigma(Fo-squared) and status flag
#
data_I
_shelx_title ' 13Hth15_0m in P2(1)/n'
_shelx_refln_list_code          4
_shelx_F_calc_maximum      164.08
_exptl_crystal_F_000       448.00
_reflns_d_resolution_high  0.7488
 
loop_
 _symmetry_equiv_pos_as_xyz
 'x, y, z'
 '-x, y+1/2, -z+1/2'
 '-x, -y, -z'
 'x, -y-1/2, z-1/2'
 
_cell_length_a    11.1933
_cell_length_b     7.7564
_cell_length_c    13.7728
_cell_angle_alpha  90.000
_cell_angle_beta  121.741
_cell_angle_gamma  90.000
 
_shelx_F_squared_multiplier     1.000
 
loop_
 _refln_index_h
 _refln_index_k
 _refln_index_l
 _refln_F_squared_calc
 _refln_F_squared_meas
 _refln_F_squared_sigma
 _refln_observed_status
   1   0   0      116.13      119.60      3.56 o
   2   0   0     3387.58     3310.60    102.54 o
   3   0   0      135.67      142.17      3.54 o
   4   0   0     2604.51     2560.49     44.72 o
   5   0   0       60.06       58.52      1.74 o
   6   0   0      253.09      254.96     14.75 o
   7   0   0       24.65       28.29      3.08 o
   8   0   0      513.62      549.59     51.31 o
   9   0   0       10.32       13.34      2.31 o
  10   0   0       16.78       13.08      2.57 o
  11   0   0        0.04        1.28      1.80 o
  12   0   0        0.18        0.51      2.05 o
   1   1   0      693.53      709.23      8.75 o
   2   1   0     1596.53     1572.64     22.68 o
   3   1   0     1155.64     1241.89     20.34 o
   4   1   0      192.07      201.35      9.31 o
   5   1   0      613.36      540.81     10.06 o
   6   1   0      239.31      228.25      5.21 o
   7   1   0        1.06        2.05      0.60 o
   8   1   0       19.56       20.33      2.49 o
   9   1   0      176.43      183.13      7.06 o
  10   1   0        0.51       -1.15      1.09 o
  11   1   0        0.45        1.30      1.35 o
  12   1   0       10.94        9.60      2.18 o
   0   2   0      103.57      100.19      2.29 o
   1   2   0      590.72      619.99      9.42 o
   2   2   0      455.13      428.85      5.58 o
   3   2   0       10.57        6.80      0.29 o
   4   2   0      315.41      306.15      5.94 o
   5   2   0       74.81       75.53      2.20 o
   6   2   0       76.58       65.20      3.26 o
   7   2   0       10.59        9.90      0.86 o
   8   2   0        0.81       -0.77      0.54 o
   9   2   0        3.35        3.52      0.90 o
  10   2   0       25.09       28.44      2.95 o
  11   2   0        0.00       -1.54      1.67 o
  12   2   0        0.13        2.45      1.60 o
   1   3   0      146.24      166.72      2.55 o
   2   3   0        8.80        3.92      0.25 o
   3   3   0      188.96      169.97      2.98 o
   4   3   0       19.52       20.64      0.62 o
   5   3   0      716.03      697.28     15.75 o
   6   3   0      181.57      193.39      4.21 o
   7   3   0        0.77        0.21      0.67 o
   8   3   0       24.91       22.66      1.37 o
   9   3   0      426.99      415.22     13.78 o
  10   3   0       57.15       53.71      2.63 o
  11   3   0        1.36        1.80      1.45 o
  12   3   0        2.73        1.55      1.53 o
   0   4   0     8074.49     8283.93    162.93 o
   1   4   0       80.30       89.68      1.74 o
   2   4   0      389.18      441.29      6.64 o
   3   4   0       38.19       31.31      1.09 o
   4   4   0       78.13       74.94      1.79 o
   5   4   0       32.00       32.06      1.45 o
   6   4   0      109.73      101.55      3.59 o
   7   4   0       51.44       48.49      2.30 o
   8   4   0      238.88      229.14      6.70 o
   9   4   0        8.71       12.66      1.47 o
  10   4   0       11.23       11.27      1.39 o
  11   4   0        7.29        9.16      1.79 o
   1   5   0        3.09        4.87      0.52 o
   2   5   0      156.06      155.23      2.79 o
   3   5   0      138.04      133.21      4.19 o
   4   5   0        9.54       12.50      0.81 o
   5   5   0      109.22      111.33      2.73 o
   6   5   0       25.54       26.38      1.66 o
   7   5   0       28.76       33.19      2.00 o
   8   5   0       14.20       11.12      1.33 o
   9   5   0      211.76      203.62     10.02 o
  10   5   0        2.77        1.41      1.08 o
  11   5   0        2.34        2.82      2.31 o
   0   6   0       23.52       23.37      1.24 o
   1   6   0      119.48      120.53      3.02 o
   2   6   0       86.32       84.46      2.33 o
   3   6   0        4.61        4.29      0.63 o
   4   6   0      176.85      186.22      4.26 o
   5   6   0        0.82        1.86      0.78 o
   6   6   0       44.63       44.19      2.34 o
   7   6   0       21.64       24.94      1.81 o
   8   6   0       14.06       13.07      1.47 o
   9   6   0        6.24        4.41      1.53 o
  10   6   0       73.33       81.98      4.78 o
   1   7   0       18.85       15.37      1.00 o
   2   7   0       42.91       38.36      1.75 o
   3   7   0      100.72       98.32      3.07 o
   4   7   0       42.60       44.83      1.75 o
   5   7   0       10.18       12.01      1.23 o
   6   7   0        0.92        1.06      1.20 o
   7   7   0        0.35       -0.30      1.17 o
   8   7   0       23.02       24.10      3.34 o
   9   7   0       10.14       13.81      2.34 o
   0   8   0      482.39      432.06     13.78 o
   1   8   0        1.36        1.60      0.73 o
   2   8   0       35.29       32.98      1.58 o
   3   8   0       15.89       16.63      1.62 o
   4   8   0       81.14       80.96      4.08 o
   5   8   0       21.25       28.40      3.08 o
   6   8   0        1.79        2.57      1.45 o
   7   8   0       14.84       18.99      3.08 o
   8   8   0        8.43       15.15      2.44 o
   1   9   0       41.23       36.87      2.57 o
   2   9   0        8.66        4.76      1.18 o
   3   9   0       70.08       74.12      3.00 o
   4   9   0        2.24        4.44      1.53 o
   5   9   0       50.42       61.89      4.16 o
   6   9   0       13.20       13.70      2.26 o
   0  10   0       15.03       14.62      3.08 o
   1  10   0       18.41       20.05      2.69 o
   2  10   0        5.58        3.85      1.28 o
   3  10   0        9.09        7.48      1.41 o
 -13   1   1       12.46       12.25      2.18 o
 -12   1   1       23.19       24.14      2.54 o
 -11   1   1       92.84       86.24      4.54 o
 -10   1   1        1.26        2.31      1.09 o
  -9   1   1       39.82       46.01      4.98 o
  -8   1   1      100.47       99.20      3.31 o
  -7   1   1       95.44      107.32      3.39 o
  -6   1   1       51.89       59.67      1.64 o
  -5   1   1      113.76      103.33      2.10 o
  -4   1   1      473.27      462.77      6.33 o
  -3   1   1    20059.06    18760.90    286.91 o
  -2   1   1        5.98        6.00      0.24 o
  -1   1   1     2771.13     2835.29     50.47 o
   0   1   1        1.33        0.66      0.16 o
   1   1   1     7214.02     6885.03    105.70 o
   2   1   1       92.10       75.71      1.84 o
   3   1   1        0.28        0.83      0.34 o
   4   1   1      116.15      108.31      2.68 o
   5   1   1      382.67      395.81      8.42 o
   6   1   1       38.99       36.24      1.39 o
   7   1   1       16.54       20.09      1.06 o
   8   1   1       35.40       34.63      1.77 o
   9   1   1      204.56      200.10      7.71 o
  10   1   1       10.72       10.05      1.92 o
  11   1   1        2.38        2.05      1.42 o
  12   1   1        0.04        0.00      1.45 o
 -12   2   1      351.27      358.34     12.78 o
 -11   2   1      124.08      125.40      5.80 o
 -10   2   1      132.41      130.63      4.41 o
  -9   2   1      121.24      123.93      4.06 o
  -8   2   1      267.82      263.60      7.19 o
  -7   2   1       30.39       28.44      1.88 o
  -6   2   1       14.98       25.45      0.91 o
  -5   2   1       75.95       65.80      1.27 o
  -4   2   1     1112.42     1181.10     16.56 o
  -3   2   1      223.79      230.53      3.21 o
  -2   2   1       37.44       39.78      0.89 o
  -1   2   1     1030.50     1001.54     14.19 o
   0   2   1     3402.21     3375.23     53.96 o
   1   2   1     1135.74     1123.45     14.03 o
   2   2   1     1364.72     1296.68     19.10 o
   3   2   1      124.90      134.11      3.20 o
   4   2   1      303.35      294.70      6.47 o
   5   2   1      399.41      370.07      8.07 o
   6   2   1        8.45        5.76      2.75 o
   7   2   1       74.51       79.33      2.49 o
   8   2   1       84.41       85.64      2.81 o
   9   2   1       15.24       13.56      1.28 o
  10   2   1       72.55       69.19      4.08 o
  11   2   1       11.01       13.10      2.08 o
  12   2   1        0.34        0.38      1.45 o
 -12   3   1        5.82        2.40      1.53 o
 -11   3   1      201.75      194.76      7.88 o
 -10   3   1       36.96       34.69      2.13 o
  -9   3   1      688.45      680.64     16.67 o
  -8   3   1      183.77      184.76      4.80 o
  -7   3   1        2.65        2.26      0.62 o
  -6   3   1        3.98        3.25      0.52 o
  -5   3   1      150.46      162.09      2.56 o
  -4   3   1        4.03        1.57      0.34 o
  -3   3   1     1833.49     1866.83     26.27 o
  -2   3   1       31.34       33.27      0.84 o
  -1   3   1      555.42      572.54      8.77 o
   0   3   1      267.34      250.46      3.89 o
   1   3   1       61.65       62.01      1.25 o
   2   3   1      448.65      467.41      7.35 o
   3   3   1      222.98      220.12      4.44 o
   4   3   1      162.72      179.26      3.25 o
   5   3   1       37.03       36.66      1.40 o
   6   3   1       60.68       60.33      2.28 o
   7   3   1      156.84      159.46      4.32 o
   8   3   1      134.46      121.33      5.90 o
   9   3   1      186.07      183.33      5.75 o
  10   3   1        1.01        1.05      1.17 o
  11   3   1       14.72       13.57      2.69 o
 -12   4   1        3.30        5.39      2.57 o
 -11   4   1        8.70        7.59      1.79 o
 -10   4   1        0.11        1.29      1.02 o
  -9   4   1        0.98        0.83      0.93 o
  -8   4   1      356.95      365.51      9.76 o
  -7   4   1        9.18        9.30      1.04 o
  -6   4   1      163.22      167.05      3.36 o
  -5   4   1       23.45       19.89      0.74 o
  -4   4   1        1.72        2.41      0.34 o
  -3   4   1        0.01        0.21      0.20 o
  -2   4   1       47.23       33.30      0.91 o
  -1   4   1        0.75        1.60      0.36 o
   0   4   1      861.97      884.78     12.87 o
   1   4   1      102.59      102.69      1.93 o
   2   4   1      386.08      394.19      6.83 o
   3   4   1       43.03       41.05      1.36 o
   4   4   1        1.83        2.07      0.46 o
   5   4   1       74.64       72.56      2.11 o
   6   4   1     3066.40     2909.59     65.64 o
   7   4   1       29.54       25.40      1.77 o
   8   4   1      295.74      281.14      7.99 o
   9   4   1        0.12       -0.94      0.89 o
  10   4   1       59.57       61.93      3.98 o
  11   4   1        5.23        7.61      2.69 o
 -11   5   1       22.09       18.56      2.31 o
 -10   5   1        6.36        7.83      4.23 o
  -9   5   1      176.61      180.94      5.80 o
  -8   5   1       43.13       44.31      2.34 o
  -7   5   1       11.28       12.27      1.76 o
  -6   5   1       56.23       54.94      1.72 o
  -5   5   1       24.72       26.45      1.20 o
  -4   5   1       18.48       18.85      0.85 o
  -3   5   1     1129.75     1134.75     17.53 o
  -2   5   1       24.97       30.10      0.97 o
  -1   5   1      215.92      234.78      4.18 o
   0   5   1       20.10       18.99      0.79 o
   1   5   1      501.27      528.74      8.53 o
   2   5   1       92.89       85.96      1.91 o
   3   5   1      411.25      426.14      7.65 o
   4   5   1        5.23        6.85      0.78 o
   5   5   1      344.06      331.15      8.46 o
   6   5   1        0.26        1.43      0.83 o
   7   5   1       43.47       39.58      2.21 o
   8   5   1        0.93        1.30      0.98 o
   9   5   1       14.62       10.34      1.39 o
  10   5   1        0.56       -0.27      0.98 o
 -10   6   1        3.17        2.69      2.31 o
  -9   6   1        0.00        0.67      1.17 o
  -8   6   1       15.77       16.50      2.08 o
  -7   6   1        0.51        0.79      0.86 o
  -6   6   1       12.94       15.26      1.96 o
  -5   6   1        1.98        1.21      0.58 o
  -4   6   1       22.27       35.00      1.58 o
  -3   6   1       23.42       24.89      1.03 o
  -2   6   1      136.34      123.41      2.82 o
  -1   6   1       41.99       39.39      1.37 o
   0   6   1       90.88       98.99      2.18 o
   1   6   1      149.10      151.40      3.65 o
   2   6   1        2.82        2.39      0.78 o
   3   6   1       45.65       43.23      1.33 o
   4   6   1        0.78        0.75      0.51 o
   5   6   1       51.56       53.17      2.56 o
   6   6   1       30.15       30.44      1.91 o
   7   6   1        5.53        4.81      1.13 o
   8   6   1        2.40        3.16      1.05 o
   9   6   1       12.47       14.04      3.08 o
  -9   7   1      109.15      138.39      9.24 o
  -8   7   1       21.25       20.39      2.44 o
  -7   7   1       20.67       17.27      5.00 o
  -6   7   1        0.16        0.77      1.27 o
  -5   7   1        3.94        6.65      0.87 o
  -4   7   1       68.93       64.40      2.85 o
  -3   7   1       40.13       28.87      1.78 o
  -2   7   1       48.68       47.14      1.61 o
  -1   7   1       25.82       28.20      1.30 o
   0   7   1      155.02      147.25      5.05 o
   1   7   1       85.11       78.35      2.59 o
   2   7   1        0.11        0.14      0.47 o
   3   7   1        0.89        1.11      0.59 o
   4   7   1        3.27        1.25      0.74 o
   5   7   1       19.99       22.70      1.77 o
   6   7   1        0.21        0.95      1.17 o
   7   7   1       43.49       45.91      5.52 o
   8   7   1       11.21       12.48      2.08 o
  -8   8   1       43.75       50.35      4.49 o
  -7   8   1        7.66        7.60      1.97 o
  -6   8   1       16.55       18.83      2.44 o
  -5   8   1        1.48        1.80      1.02 o
  -4   8   1        2.12        2.43      1.36 o
  -3   8   1        6.08        5.12      1.11 o
  -2   8   1       58.47       51.11      2.30 o
  -1   8   1      127.77      119.79      3.65 o
   0   8   1        1.81        1.03      0.72 o
   1   8   1        0.87        1.06      0.61 o
   2   8   1        0.71       -0.21      0.66 o
   3   8   1        1.85        1.65      0.80 o
   4   8   1       39.76       42.65      2.02 o
   5   8   1       23.47       23.59      3.98 o
   6   8   1      518.51      582.40     19.14 o
   7   8   1        4.00        2.40      1.80 o
  -6   9   1        5.32       10.56      3.21 o
  -5   9   1        4.48        6.01      4.23 o
  -4   9   1       18.35       16.78      3.46 o
  -3   9   1      101.46      100.47      4.13 o
  -2   9   1        9.63       12.10      2.05 o
  -1   9   1       46.43       47.89      2.63 o
   0   9   1       17.23       20.53      1.48 o
   1   9   1       70.65       63.10      2.62 o
   2   9   1       14.55       14.53      1.17 o
   3   9   1        2.11        2.99      1.13 o
   4   9   1        0.05        0.51      1.80 o
   5   9   1       32.90       49.05      6.54 o
  -3  10   1        0.00       -1.70      0.98 o
  -2  10   1        4.53        4.02      1.67 o
  -1  10   1        4.38        5.73      1.60 o
   0  10   1        0.10        1.30      1.67 o
   1  10   1       11.46       12.06      2.82 o
   2  10   1        5.10        7.88      1.81 o
 -13   0   2        0.93        1.54      2.05 o
 -12   0   2        2.41        2.05      2.05 o
 -11   0   2        0.48        2.57      1.80 o
 -10   0   2        0.48        1.28      1.54 o
  -9   0   2      128.52      136.96      4.81 o
  -8   0   2      408.27      385.68     11.35 o
  -7   0   2      216.10      224.45      6.95 o
  -6   0   2      457.35      451.15      9.46 o
  -5   0   2      388.28      371.73      7.80 o
  -4   0   2     1728.48     1617.05     68.11 o
  -3   0   2      127.20      132.23      3.31 o
  -2   0   2    12859.53    12574.07    327.91 o
  -1   0   2      449.38      479.98     12.16 o
   0   0   2     5252.91     5105.47    116.20 o
   1   0   2      420.09      414.10     11.43 o
   2   0   2     2612.22     2540.54     80.16 o
   3   0   2      600.98      658.93     22.58 o
   4   0   2        1.81        4.98      0.42 o
   5   0   2      346.02      348.23     14.65 o
   6   0   2     2455.68     2670.98    102.30 o
   7   0   2       11.84        9.12      0.89 o
   8   0   2       44.99       47.98      4.36 o
   9   0   2       10.24        8.47      2.31 o
  10   0   2        1.10       -0.26      1.80 o
  11   0   2       37.00       36.43      4.36 o
 -13   1   2       56.29       58.64      6.16 o
 -12   1   2        3.99        5.58      2.44 o
 -11   1   2       56.96       52.63      6.29 o
 -10   1   2       17.47       20.10      1.43 o
  -9   1   2       32.72       35.69      1.82 o
  -8   1   2       44.30       40.78      1.25 o
  -7   1   2       82.50       78.67      1.64 o
  -6   1   2       98.69       93.63      2.00 o
  -5   1   2      869.50      876.05     12.38 o
  -4   1   2       12.33        9.98      0.38 o
  -3   1   2    26923.62    24000.99    355.16 o
  -2   1   2      796.12      869.72     12.20 o
  -1   1   2      293.86      305.14      4.58 o
   0   1   2       88.04       81.22      1.77 o
   1   1   2     2236.59     2092.78     30.13 o
   2   1   2       79.39       99.26      2.98 o
   3   1   2      708.92      728.98     16.82 o
   4   1   2       37.30       41.15      1.38 o
   5   1   2      421.04      429.18      9.15 o
   6   1   2       34.47       31.81      1.66 o
   7   1   2        0.33       -0.16      0.63 o
   8   1   2        5.94        4.75      1.27 o
   9   1   2       36.18       34.61      2.72 o
  10   1   2        9.55        7.66      1.63 o
  11   1   2        4.31        4.45      1.60 o
 -13   2   2       22.25       23.51      2.70 o
 -12   2   2       60.63       70.06      4.16 o
 -11   2   2       24.26       22.39      2.26 o
 -10   2   2        0.10        0.22      0.83 o
  -9   2   2       21.93       19.92      1.39 o
  -8   2   2       15.13       18.05      1.09 o
  -7   2   2        2.47        2.46      0.44 o
  -6   2   2     1062.18     1097.86     16.51 o
  -5   2   2      227.42      241.32      4.00 o
  -4   2   2      415.62      420.58      7.64 o
  -3   2   2       68.47       68.86      2.18 o
  -2   2   2      958.52      933.98     13.85 o
  -1   2   2       92.58       75.29      1.38 o
   0   2   2       10.59       16.74      0.73 o
   1   2   2       70.11       62.95      1.22 o
   2   2   2       42.90       47.33      0.97 o
   3   2   2       51.84       49.24      1.35 o
   4   2   2       64.36       76.31      2.24 o
   5   2   2       58.78       57.04      1.88 o
   6   2   2        3.47        1.88      0.57 o
   7   2   2       28.78       27.89      1.43 o
   8   2   2       19.11       18.51      1.47 o
   9   2   2        2.01        4.45      3.08 o
  10   2   2        3.39        1.92      1.42 o
  11   2   2       12.05       13.02      2.18 o
 -12   3   2       13.79       19.44      3.59 o
 -11   3   2      208.37      223.62      6.82 o
 -10   3   2       23.38       24.98      1.73 o
  -9   3   2      168.12      166.20      5.12 o
  -8   3   2       14.73       14.60      1.15 o
  -7   3   2       80.34       83.00      2.03 o
  -6   3   2       45.75       46.04      1.10 o
  -5   3   2        4.34        8.62      0.44 o
  -4   3   2      222.04      222.18      3.83 o
  -3   3   2     3872.08     3981.84     55.10 o
  -2   3   2       86.72      103.61      1.70 o
  -1   3   2      179.56      160.04      2.62 o
   0   3   2        0.57       -0.63      0.32 o
   1   3   2      888.61      849.32     13.81 o
   2   3   2      287.51      304.67      5.38 o
   3   3   2     1129.97     1195.90     19.28 o
   4   3   2        1.22        0.18      0.33 o
   5   3   2       24.82       26.25      1.62 o
   6   3   2        0.87        0.86      0.60 o
   7   3   2      230.78      222.28      7.55 o
   8   3   2        4.54        2.73      1.37 o
   9   3   2       27.27       24.06      1.81 o
  10   3   2        3.31        3.97      2.31 o
  11   3   2        1.20        0.74      1.67 o
 -12   4   2        4.06        1.28      2.05 o
 -11   4   2        1.57        1.75      1.02 o
 -10   4   2        1.49        1.22      0.93 o
  -9   4   2       42.90       43.06      2.21 o
  -8   4   2        0.01        3.56      1.81 o
  -7   4   2        7.59        8.75      0.76 o
  -6   4   2      219.45      221.91      3.80 o
  -5   4   2       43.92       42.96      1.11 o
  -4   4   2      124.39      126.33      2.36 o
  -3   4   2      100.90      103.50      1.80 o
  -2   4   2      533.05      588.99      8.25 o
  -1   4   2        9.82       11.65      0.52 o
   0   4   2      307.06      338.97      6.10 o
   1   4   2       51.47       52.76      1.29 o
   2   4   2      241.00      235.85      4.25 o
   3   4   2      171.62      181.40      3.93 o
   4   4   2       21.88       33.13      1.42 o
   5   4   2      217.67      196.68      6.30 o
   6   4   2      135.09      132.18      4.97 o
   7   4   2       25.05       29.51      2.60 o
   8   4   2        4.07        3.02      0.98 o
   9   4   2        0.95        1.37      1.04 o
  10   4   2       14.84       14.82      2.18 o
 -11   5   2        0.43       -0.77      1.27 o
 -10   5   2       15.74       18.47      2.15 o
  -9   5   2       14.80       13.17      1.39 o
  -8   5   2        1.22        0.29      0.83 o
  -7   5   2        8.01        8.00      0.74 o
  -6   5   2        2.94        2.95      0.56 o
  -5   5   2      312.93      310.11      5.40 o
  -4   5   2       10.70       12.21      0.62 o
  -3   5   2      752.43      756.66     11.26 o
  -2   5   2      300.96      321.38      5.18 o
  -1   5   2       15.47       20.27      0.72 o
   0   5   2       25.88       27.59      0.98 o
   1   5   2       73.59       72.72      1.61 o
   2   5   2        0.00        0.20      0.32 o
   3   5   2     1741.97     1656.30     32.53 o
   4   5   2        0.40        0.84      0.62 o
   5   5   2      709.59      678.00     16.63 o
   6   5   2        5.59        4.35      0.98 o
   7   5   2      316.99      315.10      8.83 o
   8   5   2        3.00        2.05      1.09 o
   9   5   2       22.44       21.68      1.91 o
  10   5   2        1.34       -0.38      1.27 o
 -11   6   2       42.35       46.09      3.61 o
 -10   6   2        7.00        6.28      1.80 o
  -9   6   2        0.44        0.24      1.17 o
  -8   6   2        8.96       10.38      3.72 o
  -7   6   2       12.43       15.12      1.90 o
  -6   6   2      522.48      506.53      9.99 o
  -5   6   2      186.37      173.10      5.26 o
  -4   6   2      117.84      113.88      3.93 o
  -3   6   2       53.52       52.74      1.52 o
  -2   6   2       93.02       91.54      2.01 o
  -1   6   2       14.32       13.39      0.78 o
   0   6   2       18.77       18.99      1.07 o
   1   6   2       45.17       43.86      1.42 o
   2   6   2      140.73      135.64      2.68 o
   3   6   2       23.25       23.96      1.10 o
   4   6   2        7.84        8.48      1.04 o
   5   6   2       16.73       18.98      1.58 o
   6   6   2        7.55        8.34      1.36 o
   7   6   2        8.19        7.08      1.28 o
   8   6   2        5.67        6.19      1.28 o
   9   6   2        0.77        0.97      1.13 o
 -10   7   2        3.12        2.36      3.72 o
  -9   7   2       23.15       25.36      5.77 o
  -8   7   2       27.44       32.10      4.10 o
  -7   7   2        5.21        8.28      2.18 o
  -6   7   2        3.35        3.31      1.26 o
  -5   7   2       50.84       43.44      2.56 o
  -4   7   2        3.00        1.41      0.64 o
  -3   7   2      154.25      123.25      3.23 o
  -2   7   2        2.07        0.90      0.56 o
  -1   7   2       31.99       30.08      1.47 o
   0   7   2       69.83       68.11      1.93 o
   1   7   2       28.73       23.64      1.19 o
   2   7   2        3.92        2.82      0.63 o
   3   7   2      249.00      255.69      6.28 o
   4   7   2        1.90        1.41      0.78 o
   5   7   2       43.83       47.30      2.56 o
   6   7   2       20.42       26.94      1.97 o
   7   7   2        7.78       10.33      1.51 o
   8   7   2       30.66       31.13      2.99 o
  -8   8   2       48.40       56.45      4.08 o
  -7   8   2       11.07       10.17      2.18 o
  -6   8   2       16.81       18.50      2.36 o
  -5   8   2        0.00       -0.17      0.86 o
  -4   8   2        0.16        0.62      0.75 o
  -3   8   2       84.96       84.52      3.07 o
  -2   8   2      157.05      140.86      4.30 o
  -1   8   2        4.71        4.62      0.79 o
   0   8   2       99.26       94.32      2.79 o
   1   8   2        0.76        0.39      0.72 o
   2   8   2       15.35       16.43      1.00 o
   3   8   2        4.73        4.18      1.04 o
   4   8   2       40.56       38.41      2.36 o
   5   8   2       58.05       65.52      3.91 o
   6   8   2      153.13      158.81     10.01 o
   7   8   2       19.56       17.55      2.44 o
  -6   9   2        2.16        3.17      3.46 o
  -5   9   2        4.39        2.83      1.57 o
  -4   9   2       44.60       47.17      2.54 o
  -3   9   2       42.48       37.61      2.52 o
  -2   9   2        0.02       -0.17      0.93 o
  -1   9   2       29.98       26.60      2.06 o
   0   9   2        0.06        1.01      0.93 o
   1   9   2       10.58       10.31      1.18 o
   2   9   2       17.77       17.48      2.04 o
   3   9   2      158.95      179.21      7.51 o
   4   9   2        2.64        2.54      3.08 o
   5   9   2       53.05       71.58      6.16 o
  -3  10   2        0.96        3.74      1.42 o
  -2  10   2        4.55        3.86      1.23 o
  -1  10   2        0.48       -0.38      1.13 o
   0  10   2        9.17       10.96      1.51 o
   1  10   2       17.81       17.33      3.34 o
   2  10   2       28.19       41.43      3.32 o
 -13   1   3       28.32       25.11      2.63 o
 -12   1   3       23.85       27.86      2.54 o
 -11   1   3       58.97       60.52      3.53 o
 -10   1   3        0.20       -0.21      0.52 o
  -9   1   3       23.28       23.03      0.89 o
  -8   1   3       35.14       31.59      1.56 o
  -7   1   3       76.55       63.02      1.59 o
  -6   1   3      275.63      291.17      4.81 o
  -5   1   3     1724.07     1740.77     26.11 o
  -4   1   3       72.96       77.48      2.21 o
  -3   1   3     1901.44     1990.55     40.98 o
  -2   1   3      576.91      583.42      9.35 o
  -1   1   3     1557.12     1515.76     20.61 o
   0   1   3       66.64       72.70      1.35 o
   1   1   3      262.36      282.07      4.65 o
   2   1   3       39.41       31.92      0.86 o
   3   1   3      820.72      902.39     15.70 o
   4   1   3      139.50      125.96      3.62 o
   5   1   3       45.90       50.83      1.74 o
   6   1   3        0.10        0.87      0.51 o
   7   1   3      102.41      104.25      3.63 o
   8   1   3        9.86        7.55      1.54 o
   9   1   3      108.41      103.77      5.17 o
  10   1   3        0.03        0.77      1.27 o
  11   1   3       52.85       48.37      3.72 o
 -13   2   3       43.24       46.47      5.13 o
 -12   2   3      290.79      306.89     11.15 o
 -11   2   3       51.21       57.39      3.49 o
 -10   2   3        3.77        5.21      0.85 o
  -9   2   3        2.39        2.82      0.74 o
  -8   2   3      171.89      170.24      3.14 o
  -7   2   3      206.69      195.86      3.79 o
  -6   2   3     8719.90     8554.48    126.89 o
  -5   2   3     1097.11     1125.62     17.11 o
  -4   2   3     1363.43     1468.99     27.47 o
  -3   2   3       78.15       82.38      1.87 o
  -2   2   3     4115.07     3842.09     66.19 o
  -1   2   3      518.15      500.66      8.23 o
   0   2   3      854.00      851.68     16.57 o
   1   2   3      366.32      381.44      6.90 o
   2   2   3      323.86      370.10      6.78 o
   3   2   3       35.56       36.80      1.03 o
   4   2   3       14.05       14.16      1.16 o
   5   2   3       92.18       86.88      2.98 o
   6   2   3       34.71       40.13      1.64 o
   7   2   3        6.36        7.22      0.80 o
   8   2   3        1.53        1.28      1.09 o
   9   2   3        1.49        2.09      1.41 o
  10   2   3        0.11        0.46      1.35 o
  11   2   3        5.50        8.92      1.90 o
 -13   3   3        6.77        1.03      2.31 o
 -12   3   3        1.80        2.44      2.18 o
 -11   3   3        8.83       10.21      1.46 o
 -10   3   3        0.02       -0.24      0.83 o
  -9   3   3        2.88        2.31      0.74 o
  -8   3   3        7.58        7.44      0.63 o
  -7   3   3      229.21      245.50      4.27 o
  -6   3   3        2.12        4.13      0.42 o
  -5   3   3       30.53       43.10      1.22 o
  -4   3   3      235.12      238.81      5.24 o
  -3   3   3      915.07     1000.88     16.14 o
  -2   3   3     1226.47     1269.68     22.39 o
  -1   3   3      297.48      273.57      5.29 o
   0   3   3       61.49       59.39      1.53 o
   1   3   3      102.04      100.71      2.05 o
   2   3   3        8.75        9.79      0.56 o
   3   3   3     1198.14     1225.25     17.11 o
   4   3   3      182.47      198.35      3.78 o
   5   3   3       52.25       56.89      2.08 o
   6   3   3       30.21       27.97      1.46 o
   7   3   3       35.14       31.31      1.59 o
   8   3   3       78.47       75.16      3.23 o
   9   3   3       70.38       63.71      3.90 o
  10   3   3        2.78        3.08      1.63 o
 -12   4   3        7.61       10.01      2.82 o
 -11   4   3       28.04       25.50      2.44 o
 -10   4   3       34.27       34.08      2.79 o
  -9   4   3       49.55       51.55      1.97 o
  -8   4   3       96.20       90.86      2.53 o
  -7   4   3        5.14        2.52      0.61 o
  -6   4   3        0.00        0.33      0.49 o
  -5   4   3       68.09       74.01      1.74 o
  -4   4   3       12.80       14.74      0.80 o
  -3   4   3      117.78      124.76      2.42 o
  -2   4   3      614.34      609.05      9.01 o
  -1   4   3      665.37      675.20     12.35 o
   0   4   3        1.68        2.53      0.43 o
   1   4   3       15.10       14.68      0.62 o
   2   4   3      480.08      483.51      8.41 o
   3   4   3       91.67       96.57      2.19 o
   4   4   3     1129.26     1127.70     22.54 o
   5   4   3        1.35        3.82      1.52 o
   6   4   3      385.44      375.96      9.96 o
   7   4   3        0.25        0.26      0.97 o
   8   4   3       11.38       11.41      1.48 o
   9   4   3        8.92        9.18      1.72 o
  10   4   3       23.74       21.89      2.63 o
 -12   5   3        0.69        0.32      1.54 o
 -11   5   3       29.01       33.99      7.44 o
 -10   5   3        0.00        0.06      1.17 o
  -9   5   3       24.66       30.21      2.52 o
  -8   5   3       11.99       13.74      1.31 o
  -7   5   3       45.55       43.13      1.32 o
  -6   5   3       11.15       13.79      0.75 o
  -5   5   3       28.74       33.37      1.19 o
  -4   5   3        2.34        4.01      0.39 o
  -3   5   3       13.73       12.18      0.95 o
  -2   5   3      246.60      261.00      4.09 o
  -1   5   3      228.89      219.96      3.77 o
   0   5   3       43.97       52.84      1.54 o
   1   5   3        0.01        0.01      0.39 o
   2   5   3      151.43      134.42      3.31 o
   3   5   3     1108.77     1109.17     22.17 o
   4   5   3       35.93       36.13      1.52 o
   5   5   3      152.61      151.20      4.94 o
   6   5   3       11.19       10.76      1.28 o
   7   5   3        3.78        5.78      1.18 o
   8   5   3        0.21        0.70      1.02 o
   9   5   3        0.13       -0.89      0.98 o
 -11   6   3        3.69        1.98      1.53 o
 -10   6   3        2.47        0.26      1.27 o
  -9   6   3        0.00        0.13      1.27 o
  -8   6   3        0.02       -0.01      0.98 o
  -7   6   3       35.00       29.25      1.69 o
  -6   6   3       67.61       79.51      3.67 o
  -5   6   3       10.79        9.47      0.68 o
  -4   6   3       15.55       20.53      0.79 o
  -3   6   3      287.04      272.92      4.95 o
  -2   6   3        4.35        4.11      0.56 o
  -1   6   3        7.41        6.28      0.62 o
   0   6   3      217.87      204.08      4.13 o
   1   6   3       13.02       11.00      0.63 o
   2   6   3      574.82      552.52     10.40 o
   3   6   3        4.54        6.31      0.88 o
   4   6   3       71.69       76.28      3.21 o
   5   6   3       25.28       28.26      1.87 o
   6   6   3       12.82       14.84      1.48 o
   7   6   3        0.86       -1.11      0.89 o
   8   6   3        0.03       -0.33      1.02 o
 -10   7   3       11.37       11.60      2.18 o
  -9   7   3        9.01        5.68      1.72 o
  -8   7   3        8.04        7.16      1.72 o
  -7   7   3      103.19       96.84      6.56 o
  -6   7   3        5.26        5.59      0.98 o
  -5   7   3      188.70      163.83      4.28 o
  -4   7   3      175.18      150.05      4.18 o
  -3   7   3      152.47      132.47      3.82 o
  -2   7   3        3.31        4.05      0.91 o
  -1   7   3        0.14       -0.37      0.50 o
   0   7   3       20.17       20.58      1.15 o
   1   7   3       61.02       65.97      1.78 o
   2   7   3       88.27       90.34      2.50 o
   3   7   3      559.38      573.68     12.40 o
   4   7   3       98.93       98.91      3.90 o
   5   7   3       10.99       11.77      1.47 o
   6   7   3       10.31       12.63      1.58 o
   7   7   3       70.51       78.37      3.72 o
  -9   8   3        8.34        5.77      2.00 o
  -8   8   3        0.22       -1.87      1.41 o
  -7   8   3        7.96        8.50      1.81 o
  -6   8   3       16.16       19.22      1.97 o
  -5   8   3        1.62        1.57      0.91 o
  -4   8   3       13.84       14.20      1.19 o
  -3   8   3        1.22        3.01      0.86 o
  -2   8   3        2.15        0.49      0.80 o
  -1   8   3        2.22        1.36      0.65 o
   0   8   3       66.89       66.63      2.03 o
   1   8   3        2.92        2.32      0.67 o
   2   8   3       58.53       62.28      2.48 o
   3   8   3        2.14        2.05      1.27 o
   4   8   3      317.99      345.29      9.87 o
   5   8   3       19.24       20.61      1.93 o
   6   8   3      184.16      195.35     12.19 o
  -7   9   3        2.24        2.75      1.53 o
  -6   9   3       25.67       37.23      3.85 o
  -5   9   3       15.30       15.80      1.52 o
  -4   9   3        2.76        1.98      0.99 o
  -3   9   3       35.84       41.23      2.33 o
  -2   9   3       13.06       15.08      1.43 o
  -1   9   3        5.30        5.61      1.28 o
   0   9   3        4.11        3.56      1.32 o
   1   9   3       14.72       17.41      1.71 o
   2   9   3       42.69       47.13      2.29 o
   3   9   3       34.93       51.59      2.88 o
   4   9   3        0.80        0.02      1.35 o
  -3  10   3       27.08       22.92      2.14 o
  -2  10   3       24.24       25.09      2.16 o
  -1  10   3       24.36       27.93      2.43 o
   0  10   3       39.07       46.23      2.79 o
   1  10   3       13.80       12.61      2.15 o
 -14   0   4       15.69       19.24      3.59 o
 -13   0   4       10.35       10.26      2.82 o
 -12   0   4        3.10       -0.51      1.54 o
 -11   0   4       75.34       84.41      5.90 o
 -10   0   4        0.09        0.05      0.53 o
  -9   0   4      138.18      152.33      3.92 o
  -8   0   4        0.01       -0.29      0.44 o
  -7   0   4       16.64       22.25      1.54 o
  -6   0   4      938.58      888.30     20.73 o
  -5   0   4      507.80      533.88     20.27 o
  -4   0   4      519.88      542.59     16.03 o
  -3   0   4        1.90       -0.99      0.55 o
  -2   0   4     2849.22     2684.63     51.27 o
  -1   0   4       47.66       55.77      1.44 o
   0   0   4      535.29      588.16     13.42 o
   1   0   4     1000.28     1020.31     28.19 o
   2   0   4       17.78       24.44      1.28 o
   3   0   4      227.48      231.51      7.12 o
   4   0   4      279.04      289.99      8.84 o
   5   0   4       17.57       15.41      0.91 o
   6   0   4       13.25       14.84      0.92 o
   7   0   4        2.66        2.05      1.54 o
   8   0   4       89.58       83.38      6.41 o
   9   0   4        2.86        5.64      2.31 o
  10   0   4      129.94      132.13      9.24 o
 -14   1   4       23.41       27.17      2.99 o
 -13   1   4        1.34       -0.34      1.35 o
 -12   1   4        0.18       -0.16      1.17 o
 -11   1   4        0.00        0.22      0.75 o
 -10   1   4       69.58       75.00      1.94 o
  -9   1   4      172.96      180.17      3.35 o
  -8   1   4        0.00        0.37      0.37 o
  -7   1   4      442.42      435.23      7.04 o
  -6   1   4       17.22       18.10      0.83 o
  -5   1   4     1751.94     1797.61     34.68 o
  -4   1   4       52.15       51.97      1.14 o
  -3   1   4       73.06       97.77      1.67 o
  -2   1   4       48.13       51.08      0.95 o
  -1   1   4      299.45      288.32      4.80 o
   0   1   4      249.07      290.81      4.88 o
   1   1   4       63.20       62.33      1.50 o
   2   1   4      781.95      850.90     14.85 o
   3   1   4     1629.63     1740.37     30.47 o
   4   1   4       59.06       58.84      2.06 o
   5   1   4       74.62       71.09      3.15 o
   6   1   4        4.56        4.52      0.75 o
   7   1   4        2.93       -1.19      1.80 o
   8   1   4       17.03       18.73      2.18 o
   9   1   4       33.94       31.65      2.81 o
  10   1   4        6.05        7.45      1.81 o
 -13   2   4        6.70        3.45      1.60 o
 -12   2   4       19.39       19.72      2.26 o
 -11   2   4        5.38        4.93      1.02 o
 -10   2   4       41.48       43.46      1.70 o
  -9   2   4        5.32        4.49      0.58 o
  -8   2   4      115.40      120.91      2.66 o
  -7   2   4        7.68        7.53      0.52 o
  -6   2   4      560.89      533.23      8.47 o
  -5   2   4        5.99        8.06      0.44 o
  -4   2   4       39.05       38.32      1.12 o
  -3   2   4        0.24        0.88      0.34 o
  -2   2   4      122.93      134.84      2.43 o
  -1   2   4        1.49        1.46      0.29 o
   0   2   4     5756.50     6022.80     93.92 o
   1   2   4      504.23      532.75      9.56 o
   2   2   4      980.80     1160.83     18.40 o
   3   2   4       12.18        8.27      0.45 o
   4   2   4      482.73      477.76     11.74 o
   5   2   4        5.05        5.67      1.07 o
   6   2   4        2.28        1.12      0.62 o
   7   2   4        3.36        1.98      0.86 o
   8   2   4       10.40       10.01      1.81 o
   9   2   4        0.63        0.57      1.17 o
  10   2   4        3.81        3.47      2.31 o
 -13   3   4        4.57        1.80      2.57 o
 -12   3   4       20.41       31.56      4.36 o
 -11   3   4       17.71       15.79      1.34 o
 -10   3   4       11.67       12.95      1.19 o
  -9   3   4      981.37      988.02     16.68 o
  -8   3   4      146.21      146.62      2.86 o
  -7   3   4      567.49      582.93      9.22 o
  -6   3   4        0.05        0.02      0.35 o
  -5   3   4     1769.78     1759.77     28.53 o
  -4   3   4       16.66       10.76      0.67 o
  -3   3   4      237.35      264.85      5.17 o
  -2   3   4       14.16       17.09      0.94 o
  -1   3   4      107.74       86.26      2.05 o
   0   3   4       79.34      104.37      2.37 o
   1   3   4      812.99      929.14     15.08 o
   2   3   4      260.33      245.38      4.37 o
   3   3   4      100.71      109.96      2.26 o
   4   3   4        7.07        6.88      0.64 o
   5   3   4        5.64        6.29      0.83 o
   6   3   4        0.44       -0.92      0.64 o
   7   3   4       28.00       29.30      1.85 o
   8   3   4        5.86        0.91      1.54 o
   9   3   4      146.33      145.97      7.70 o
  10   3   4       12.64       13.27      2.18 o
 -13   4   4        6.21       12.31      3.34 o
 -12   4   4        3.20        2.12      1.54 o
 -11   4   4        0.01        0.29      1.23 o
 -10   4   4       10.87        8.55      1.20 o
  -9   4   4        3.87        3.55      0.76 o
  -8   4   4        2.11        1.80      0.53 o
  -7   4   4       45.43       50.17      1.50 o
  -6   4   4      143.93      144.40      4.04 o
  -5   4   4      138.07      161.64      3.72 o
  -4   4   4      375.76      344.72      5.74 o
  -3   4   4        5.47        9.42      0.44 o
  -2   4   4       21.67       23.18      0.94 o
  -1   4   4        0.68        1.21      0.40 o
   0   4   4       57.08       49.81      1.30 o
   1   4   4      213.41      225.27      4.17 o
   2   4   4       63.60       61.36      1.78 o
   3   4   4       19.37       19.19      0.85 o
   4   4   4       26.14       29.75      1.06 o
   5   4   4        6.95        7.10      1.04 o
   6   4   4        6.25        8.25      1.13 o
   7   4   4        3.39        4.65      1.28 o
   8   4   4       18.68       16.79      2.08 o
   9   4   4       16.95       17.06      2.36 o
 -12   5   4        0.22       -0.26      1.35 o
 -11   5   4        2.24        3.65      1.53 o
 -10   5   4        6.37        7.98      1.43 o
  -9   5   4        8.43        8.27      1.13 o
  -8   5   4       97.90       89.62      2.73 o
  -7   5   4        5.79        4.20      0.71 o
  -6   5   4      223.29      233.08      5.76 o
  -5   5   4        5.28        4.36      0.49 o
  -4   5   4       10.85       10.20      0.49 o
  -3   5   4        1.38        2.18      0.38 o
  -2   5   4      128.39      120.84      2.91 o
  -1   5   4      357.42      352.48      6.98 o
   0   5   4      249.72      235.48      4.43 o
   1   5   4      271.83      249.93      4.69 o
   2   5   4      115.11      108.68      2.74 o
   3   5   4      803.73      807.43     18.84 o
   4   5   4        0.47        0.43      0.89 o
   5   5   4       13.47       11.26      1.28 o
   6   5   4        0.44        0.22      0.83 o
   7   5   4       10.51       10.12      1.33 o
   8   5   4       17.72       15.68      2.08 o
   9   5   4       48.00       56.58      3.98 o
 -11   6   4        7.85        9.88      2.82 o
 -10   6   4       16.64       16.09      2.15 o
  -9   6   4        6.40        7.46      1.38 o
  -8   6   4      138.90      131.92      7.85 o
  -7   6   4       95.40       86.93      4.10 o
  -6   6   4      428.51      380.87     10.81 o
  -5   6   4        0.93       -0.31      0.49 o
  -4   6   4       10.06       10.18      0.64 o
  -3   6   4       28.55       26.35      1.11 o
  -2   6   4       87.16       89.20      2.24 o
  -1   6   4        0.11       -0.61      0.45 o
   0   6   4     3123.79     3146.59     50.08 o
   1   6   4      178.42      175.70      3.62 o
   2   6   4      782.36      796.58     14.85 o
   3   6   4        1.18        1.17      0.70 o
   4   6   4      308.55      325.38     10.60 o
   5   6   4       10.14        9.81      1.34 o
   6   6   4        3.60        3.12      1.08 o
   7   6   4        5.21        4.23      1.23 o
   8   6   4        1.53        3.59      1.63 o
 -10   7   4       12.19       13.39      3.72 o
  -9   7   4      120.13      118.83      5.98 o
  -8   7   4       15.37       17.33      1.86 o
  -7   7   4        4.58        2.85      0.90 o
  -6   7   4       72.06       72.91      2.79 o
  -5   7   4        5.87        2.45      0.81 o
  -4   7   4       11.16       10.91      0.92 o
  -3   7   4        3.06        5.40      0.86 o
  -2   7   4       23.33       25.82      1.36 o
  -1   7   4      152.74      150.62      4.03 o
   0   7   4        6.60        6.95      0.59 o
   1   7   4      168.26      167.55      3.93 o
   2   7   4       47.76       48.46      2.10 o
   3   7   4      278.53      285.11      8.20 o
   4   7   4       66.16       69.57      3.21 o
   5   7   4       26.27       25.99      2.02 o
   6   7   4        7.71        7.73      1.43 o
   7   7   4       27.76       28.08      2.22 o
  -9   8   4        5.96        8.73      2.00 o
  -8   8   4        0.33        0.34      1.11 o
  -7   8   4       43.41       49.15      3.01 o
  -6   8   4        2.38        3.06      0.93 o
  -5   8   4        0.05       -0.15      0.68 o
  -4   8   4       27.57       29.33      1.82 o
  -3   8   4       12.16       12.69      1.27 o
  -2   8   4       19.05       17.77      1.41 o
  -1   8   4       21.20       23.49      2.18 o
   0   8   4        3.27        3.92      0.96 o
   1   8   4        6.93        5.20      1.06 o
   2   8   4        5.15        6.26      0.99 o
   3   8   4       55.79       63.32      3.14 o
   4   8   4      209.13      225.07     10.24 o
   5   8   4       10.57       13.26      1.83 o
  -7   9   4        0.82        2.69      1.63 o
  -6   9   4       14.43       11.76      1.31 o
  -5   9   4        6.63        7.20      1.18 o
  -4   9   4        4.22        3.46      1.03 o
  -3   9   4        0.47       -0.44      0.86 o
  -2   9   4       48.54       46.44      2.31 o
  -1   9   4       37.75       35.11      2.32 o
   0   9   4        3.90        4.74      1.13 o
   1   9   4       13.49       17.76      1.71 o
   2   9   4        2.56        3.19      2.18 o
   3   9   4        5.19        4.59      1.32 o
  -3  10   4       32.78       32.31      2.47 o
  -2  10   4        7.56        8.22      1.52 o
  -1  10   4       10.22        8.16      1.53 o
   0  10   4       85.34      105.45      5.44 o
 -14   1   5        3.04        2.98      3.59 o
 -13   1   5        1.07        1.92      1.45 o
 -12   1   5        0.75       -0.65      1.17 o
 -11   1   5       28.11       26.82      1.38 o
 -10   1   5       18.38       20.11      0.86 o
  -9   1   5      419.82      422.22      7.04 o
  -8   1   5      438.07      439.52      7.17 o
  -7   1   5       10.09       14.42      0.93 o
  -6   1   5       10.66        8.13      0.60 o
  -5   1   5      504.49      465.87      8.39 o
  -4   1   5       56.62       52.51      1.71 o
  -3   1   5     1124.73     1180.59     16.18 o
  -2   1   5      278.72      289.15      4.92 o
  -1   1   5      175.51      178.83      2.95 o
   0   1   5      250.91      257.04      4.88 o
   1   1   5      655.22      705.52     12.54 o
   2   1   5       71.34       70.20      1.74 o
   3   1   5      115.63      120.31      2.93 o
   4   1   5       14.41       12.94      0.74 o
   5   1   5       77.75       64.42      1.93 o
   6   1   5        3.54        3.01      0.77 o
   7   1   5       49.08       43.11      3.08 o
   8   1   5        0.33       -0.67      1.17 o
   9   1   5      151.13      143.42      6.71 o
  10   1   5        0.61        1.03      1.45 o
 -14   2   5        2.10       -1.28      2.31 o
 -13   2   5        5.10        4.10      1.63 o
 -12   2   5       67.13       73.62      3.12 o
 -11   2   5        7.41        9.59      1.08 o
 -10   2   5       44.03       42.86      1.43 o
  -9   2   5       28.43       33.74      1.10 o
  -8   2   5     1192.93     1249.18     19.18 o
  -7   2   5       15.77       19.99      0.91 o
  -6   2   5     2244.45     2336.24     37.14 o
  -5   2   5      298.87      337.75      6.14 o
  -4   2   5       16.24       11.66      0.75 o
  -3   2   5       72.45       70.22      2.04 o
  -2   2   5      118.24      128.96      2.42 o
  -1   2   5      698.82      813.17     14.36 o
   0   2   5        0.08       -0.30      0.29 o
   1   2   5       98.22       99.45      2.23 o
   2   2   5      145.70      161.74      4.27 o
   3   2   5      126.75      120.59      2.68 o
   4   2   5       25.05       21.06      0.93 o
   5   2   5       61.34       62.43      2.53 o
   6   2   5      752.25      717.66     22.24 o
   7   2   5      103.54       96.18      4.80 o
   8   2   5      253.94      223.74      8.80 o
   9   2   5       16.50       15.53      2.69 o
 -13   3   5        0.75       -3.08      2.05 o
 -12   3   5       13.73       15.22      1.97 o
 -11   3   5      119.91      119.58      3.38 o
 -10   3   5      132.85      131.84      3.52 o
  -9   3   5     1165.80     1161.31     19.38 o
  -8   3   5      399.39      394.75      7.03 o
  -7   3   5        3.89        6.45      0.51 o
  -6   3   5       21.27       24.76      0.77 o
  -5   3   5      126.80      117.26      3.12 o
  -4   3   5      401.98      408.00      7.71 o
  -3   3   5      138.02      136.40      3.00 o
  -2   3   5       40.75       54.57      1.45 o
  -1   3   5     1718.40     1828.76     29.19 o
   0   3   5       19.28       18.22      0.79 o
   1   3   5     1007.00     1060.44     18.95 o
   2   3   5       22.88       27.59      0.90 o
   3   3   5      138.13      158.70      3.11 o
   4   3   5       32.57       35.16      1.35 o
   5   3   5        9.61       11.28      1.05 o
   6   3   5        2.40        1.76      0.86 o
   7   3   5       44.77       45.85      2.45 o
   8   3   5        2.53        3.59      1.45 o
   9   3   5      321.37      303.63     26.81 o
 -13   4   5        0.46        1.03      2.31 o
 -12   4   5      155.01      154.10      6.76 o
 -11   4   5      149.78      146.53      5.73 o
 -10   4   5      233.84      230.63      6.56 o
  -9   4   5        3.85        3.33      0.92 o
  -8   4   5       13.74       14.50      1.02 o
  -7   4   5       89.49       86.80      3.10 o
  -6   4   5        0.60        0.88      0.91 o
  -5   4   5      654.84      630.80     12.01 o
  -4   4   5       88.08       84.43      2.82 o
  -3   4   5       58.14       46.98      1.38 o
  -2   4   5       38.94       35.40      1.26 o
  -1   4   5      222.97      211.12      3.96 o
   0   4   5        0.01        0.31      0.38 o
   1   4   5       26.94       26.22      0.98 o
   2   4   5       22.98       27.93      1.14 o
   3   4   5        7.47        7.41      0.63 o
   4   4   5       14.79       14.53      1.00 o
   5   4   5      105.72      100.24      3.79 o
   6   4   5        0.69        1.23      0.83 o
   7   4   5        1.75        2.42      0.98 o
   8   4   5        2.12       -0.26      1.23 o
   9   4   5       13.89       15.00      4.10 o
 -12   5   5        9.23        7.25      1.79 o
 -11   5   5       49.26       45.37      2.89 o
 -10   5   5       47.95       42.83      2.96 o
  -9   5   5       40.35       33.08      1.99 o
  -8   5   5       16.49       13.81      1.21 o
  -7   5   5        9.55        8.52      0.87 o
  -6   5   5       76.81       64.65      2.15 o
  -5   5   5        0.40       -0.11      0.33 o
  -4   5   5       79.12       71.42      1.61 o
  -3   5   5      233.26      239.12      5.00 o
  -2   5   5        2.08        2.10      0.50 o
  -1   5   5       76.95       75.68      1.82 o
   0   5   5       16.24       17.39      0.82 o
   1   5   5      263.79      264.91      4.99 o
   2   5   5       62.21       55.66      1.82 o
   3   5   5       54.83       53.08      1.87 o
   4   5   5       15.00       13.72      1.38 o
   5   5   5       15.16       14.36      1.63 o
   6   5   5       37.30       36.60      2.32 o
   7   5   5        0.87        0.77      1.04 o
   8   5   5        8.58       12.12      1.58 o
 -11   6   5        0.66       -1.51      1.42 o
 -10   6   5       11.04       15.47      2.07 o
  -9   6   5       18.34       16.21      2.43 o
  -8   6   5       16.40       13.90      2.52 o
  -7   6   5       62.02       53.55      2.50 o
  -6   6   5       48.45       43.28      1.84 o
  -5   6   5       19.37       24.22      1.34 o
  -4   6   5      151.86      142.59      3.68 o
  -3   6   5       27.03       28.40      1.11 o
  -2   6   5       44.45       40.21      1.49 o
  -1   6   5      297.70      294.32      5.51 o
   0   6   5       40.78       43.95      1.42 o
   1   6   5      249.74      262.03      6.41 o
   2   6   5       20.97       20.74      1.18 o
   3   6   5       57.89       58.42      2.76 o
   4   6   5       56.10       49.95      2.66 o
   5   6   5        1.71        1.54      1.04 o
   6   6   5        9.40       13.55      1.77 o
   7   6   5        7.08        7.60      1.43 o
 -10   7   5       26.62       32.84      2.61 o
  -9   7   5      124.38      122.70      8.36 o
  -8   7   5        0.53        0.66      1.36 o
  -7   7   5        3.99        4.29      1.15 o
  -6   7   5        4.08        4.29      0.91 o
  -5   7   5       21.01       15.60      1.20 o
  -4   7   5        3.38        3.49      0.83 o
  -3   7   5      669.49      646.02     12.76 o
  -2   7   5       80.17       72.92      2.46 o
  -1   7   5      857.33      865.75     14.79 o
   0   7   5        5.44        5.13      0.64 o
   1   7   5      902.91      899.67     16.74 o
   2   7   5       49.09       51.95      2.15 o
   3   7   5      328.39      361.17     10.12 o
   4   7   5        7.06        7.33      1.28 o
   5   7   5        1.82        0.50      0.98 o
   6   7   5        4.47        2.44      1.28 o
  -9   8   5       19.34       20.57      2.69 o
  -8   8   5        2.86        0.81      1.17 o
  -7   8   5       16.95       16.16      1.46 o
  -6   8   5        9.72        8.26      1.06 o
  -5   8   5       21.84       24.32      2.39 o
  -4   8   5       14.19       15.35      1.56 o
  -3   8   5        8.38        8.16      1.35 o
  -2   8   5        0.26       -0.20      0.72 o
  -1   8   5        0.23       -0.14      0.71 o
   0   8   5        1.38        0.59      0.89 o
   1   8   5       22.92       23.55      1.69 o
   2   8   5        2.76        3.44      1.61 o
   3   8   5        2.30       -0.14      0.98 o
   4   8   5        5.16        3.66      1.28 o
   5   8   5       16.80       20.73      2.01 o
  -7   9   5       16.09       17.20      1.75 o
  -6   9   5       37.83       37.83      2.29 o
  -5   9   5       14.25       15.14      2.04 o
  -4   9   5        2.00        1.44      0.98 o
  -3   9   5       12.22       12.63      2.02 o
  -2   9   5       32.37       29.78      1.89 o
  -1   9   5        0.04       -0.79      0.96 o
   0   9   5       26.75       33.50      2.36 o
   1   9   5        3.22        3.68      1.18 o
   2   9   5       17.54       20.29      2.44 o
   3   9   5        2.02        1.54      1.63 o
 -14   0   6       25.36       23.86      3.59 o
 -13   0   6       69.70       63.63      5.39 o
 -12   0   6      207.05      221.92     11.80 o
 -11   0   6      141.77      142.54      3.92 o
 -10   0   6      163.89      180.65      4.62 o
  -9   0   6       40.23       45.91      2.00 o
  -8   0   6      458.79      492.51     12.17 o
  -7   0   6       92.99       83.51      3.27 o
  -6   0   6      510.69      496.38     14.33 o
  -5   0   6      825.97      826.91     23.22 o
  -4   0   6      444.72      423.63     12.15 o
  -3   0   6       65.90       73.74      1.92 o
  -2   0   6       52.59       42.09      1.71 o
  -1   0   6     2357.92     2523.60     55.97 o
   0   0   6      358.40      339.24      8.19 o
   1   0   6      971.31      987.02     27.55 o
   2   0   6      188.76      228.02      7.31 o
   3   0   6        3.70        4.62      0.80 o
   4   0   6        0.04        0.00      1.03 o
   5   0   6       28.23       25.39      1.71 o
   6   0   6      173.20      161.12      9.49 o
   7   0   6       19.52       17.96      3.08 o
   8   0   6        1.26       -1.54      1.54 o
   9   0   6        1.23        1.54      2.05 o
 -14   1   6       12.52       16.11      2.26 o
 -13   1   6        3.73        3.08      1.80 o
 -12   1   6       14.73       16.92      1.32 o
 -11   1   6       49.23       49.62      1.63 o
 -10   1   6       13.87       13.11      0.75 o
  -9   1   6       51.78       55.21      1.50 o
  -8   1   6       13.38       11.54      0.86 o
  -7   1   6       65.64       73.19      2.48 o
  -6   1   6       13.50       11.34      0.61 o
  -5   1   6      281.53      312.78      5.89 o
  -4   1   6       54.87       67.63      1.51 o
  -3   1   6     2540.58     2694.35     39.06 o
  -2   1   6     1426.72     1461.89     23.07 o
  -1   1   6       21.49       34.52      0.89 o
   0   1   6       71.27       66.54      1.69 o
   1   1   6      122.02      108.48      2.48 o
   2   1   6       13.96       13.34      0.71 o
   3   1   6       95.70       86.79      2.41 o
   4   1   6       32.10       33.09      1.33 o
   5   1   6      221.35      205.74      5.96 o
   6   1   6       30.84       33.87      2.72 o
   7   1   6       98.11       86.25      4.62 o
   8   1   6       21.49       19.58      2.36 o
   9   1   6       51.83       48.11      3.81 o
 -14   2   6        1.00       -1.03      1.80 o
 -13   2   6       14.71       21.81      3.59 o
 -12   2   6        1.06        0.00      0.83 o
 -11   2   6       13.54       12.47      1.01 o
 -10   2   6        0.30       -0.79      0.40 o
  -9   2   6        0.03       -0.65      0.39 o
  -8   2   6       14.97       12.76      0.95 o
  -7   2   6        4.38        5.35      0.48 o
  -6   2   6        0.85       -0.26      0.33 o
  -5   2   6        6.03        7.04      0.74 o
  -4   2   6      825.82      780.96     13.81 o
  -3   2   6      304.37      348.87      5.47 o
  -2   2   6     1331.29     1500.87     23.75 o
  -1   2   6      184.22      225.98      5.00 o
   0   2   6     2821.27     3064.14     52.53 o
   1   2   6        4.18        4.50      0.46 o
   2   2   6       15.92       15.32      0.78 o
   3   2   6        2.49        0.79      0.51 o
   4   2   6       26.58       28.87      1.67 o
   5   2   6        1.53        1.55      0.66 o
   6   2   6       59.72       73.32      3.06 o
   7   2   6       11.53       13.48      2.00 o
   8   2   6       21.60       24.62      2.63 o
   9   2   6        0.80        0.38      1.45 o
 -14   3   6       10.68       13.85      3.34 o
 -13   3   6       29.03       31.92      3.59 o
 -12   3   6        1.10        2.13      1.11 o
 -11   3   6       89.76       88.73      3.93 o
 -10   3   6       36.43       34.36      1.50 o
  -9   3   6      435.83      431.62      7.22 o
  -8   3   6       19.17       20.02      0.75 o
  -7   3   6       81.94       74.32      1.87 o
  -6   3   6        1.89        2.65      0.47 o
  -5   3   6       84.57       88.10      2.62 o
  -4   3   6      339.55      328.78      6.43 o
  -3   3   6      350.74      373.80      6.32 o
  -2   3   6       22.05       16.17      0.73 o
  -1   3   6      328.33      377.48      7.11 o
   0   3   6       93.79       97.89      2.35 o
   1   3   6       16.86       17.46      0.78 o
   2   3   6        0.00        0.02      0.49 o
   3   3   6      223.43      211.13      4.44 o
   4   3   6       42.71       36.95      1.81 o
   5   3   6      251.44      223.80      6.53 o
   6   3   6        0.87       -0.69      0.83 o
   7   3   6      221.90      218.75      8.71 o
   8   3   6       28.10       22.39      2.54 o
 -13   4   6       10.28       10.80      1.97 o
 -12   4   6      153.93      151.22      6.07 o
 -11   4   6       15.56       14.25      2.12 o
 -10   4   6       37.23       33.19      1.97 o
  -9   4   6       97.00       90.31      3.13 o
  -8   4   6      130.78      138.72      3.57 o
  -7   4   6       33.44       28.37      1.31 o
  -6   4   6        9.37        5.72      0.71 o
  -5   4   6       15.05       15.64      0.86 o
  -4   4   6       45.99       54.95      1.68 o
  -3   4   6        8.44        2.61      0.47 o
  -2   4   6        5.49        2.76      0.41 o
  -1   4   6      155.24      152.82      3.10 o
   0   4   6      123.22      125.72      2.99 o
   1   4   6       20.59       20.07      0.96 o
   2   4   6        2.54        2.27      0.67 o
   3   4   6       10.75       10.08      0.74 o
   4   4   6       14.42       17.62      1.47 o
   5   4   6        0.80        1.25      0.86 o
   6   4   6       32.61       33.73      2.15 o
   7   4   6       15.55       15.30      1.58 o
   8   4   6        0.00        0.13      1.27 o
 -12   5   6        0.72        1.86      1.28 o
 -11   5   6        7.44        8.49      1.51 o
 -10   5   6      150.21      148.76      5.54 o
  -9   5   6      161.62      155.82      6.47 o
  -8   5   6       24.94       28.94      1.65 o
  -7   5   6       89.57       88.66      2.67 o
  -6   5   6       24.80       21.34      1.25 o
  -5   5   6      131.63      126.45      2.90 o
  -4   5   6        1.95        2.18      0.54 o
  -3   5   6      641.47      616.06     11.53 o
  -2   5   6      779.20      789.12     13.19 o
  -1   5   6      142.01      147.97      3.32 o
   0   5   6       49.99       51.75      1.55 o
   1   5   6      228.28      223.42      4.88 o
   2   5   6        0.03       -0.53      0.49 o
   3   5   6        0.29        0.29      0.77 o
   4   5   6       12.64       13.96      1.96 o
   5   5   6        0.97        0.76      0.93 o
   6   5   6       50.90       55.44      2.91 o
   7   5   6        7.07        9.87      1.51 o
 -12   6   6        0.48        0.94      1.54 o
 -11   6   6       10.20        5.45      1.51 o
 -10   6   6        3.52        4.87      1.38 o
  -9   6   6       10.23        9.46      1.48 o
  -8   6   6        8.69        5.62      0.93 o
  -7   6   6       24.15       22.25      1.34 o
  -6   6   6       49.40       43.80      1.85 o
  -5   6   6        9.95        6.72      0.89 o
  -4   6   6      208.70      198.83      4.77 o
  -3   6   6      114.90      113.50      2.89 o
  -2   6   6     1035.32     1032.09     18.97 o
  -1   6   6      184.28      193.39      3.96 o
   0   6   6     1935.66     1904.22     30.89 o
   1   6   6       70.65       69.89      2.99 o
   2   6   6        0.18        0.22      0.59 o
   3   6   6       16.53       15.09      1.53 o
   4   6   6       14.83       15.53      1.58 o
   5   6   6        1.87        2.31      1.04 o
   6   6   6      117.15      142.04      5.28 o
 -10   7   6        0.89       -0.34      1.13 o
  -9   7   6       16.24       11.60      1.72 o
  -8   7   6        0.01       -0.11      0.74 o
  -7   7   6       40.18       40.28      2.10 o
  -6   7   6        5.79        3.67      0.84 o
  -5   7   6       51.37       48.52      2.24 o
  -4   7   6       33.11       37.67      1.78 o
  -3   7   6      635.49      647.41     20.66 o
  -2   7   6       23.32       23.26      1.39 o
  -1   7   6      100.05      102.91      2.86 o
   0   7   6       98.78      100.73      2.93 o
   1   7   6       25.36       24.69      1.37 o
   2   7   6        0.26        1.22      0.98 o
   3   7   6       14.61       14.36      1.62 o
   4   7   6        3.11        2.82      1.18 o
   5   7   6       16.18       21.72      1.97 o
  -9   8   6       29.69       27.27      2.51 o
  -8   8   6        4.89        4.59      1.35 o
  -7   8   6        3.55        3.34      0.93 o
  -6   8   6       60.28       56.57      2.65 o
  -5   8   6      207.47      207.19      5.86 o
  -4   8   6      285.19      272.24      7.12 o
  -3   8   6        0.25        0.86      0.83 o
  -2   8   6       11.00       11.02      0.88 o
  -1   8   6        1.62        0.58      0.77 o
   0   8   6       15.57       16.59      2.61 o
   1   8   6       28.03       25.28      2.08 o
   2   8   6       23.10       26.14      2.04 o
   3   8   6        8.25        8.50      1.47 o
   4   8   6       13.87       14.12      1.82 o
  -7   9   6        4.57        5.36      1.63 o
  -6   9   6       12.71       10.09      1.40 o
  -5   9   6        0.00        0.35      1.01 o
  -4   9   6        1.91        1.05      1.04 o
  -3   9   6        0.97        1.03      0.96 o
  -2   9   6       27.25       30.85      2.80 o
  -1   9   6        0.96        1.97      1.18 o
   0   9   6        2.51        3.45      1.23 o
   1   9   6       27.92       30.31      2.99 o
   2   9   6        5.33        3.63      1.72 o
 -14   1   7       17.44       18.73      3.34 o
 -13   1   7       12.25       13.41      1.66 o
 -12   1   7        1.10        0.54      0.66 o
 -11   1   7      129.70      140.56      3.00 o
 -10   1   7       47.23       51.06      1.65 o
  -9   1   7       85.03       84.80      2.11 o
  -8   1   7        0.19        0.00      0.59 o
  -7   1   7      302.64      310.53      9.89 o
  -6   1   7       32.03       33.25      1.19 o
  -5   1   7       69.58       69.91      1.61 o
  -4   1   7     1696.36     1786.45     26.12 o
  -3   1   7      607.22      710.56     10.71 o
  -2   1   7       89.57       87.79      1.78 o
  -1   1   7      146.27      169.86      3.22 o
   0   1   7      347.50      352.43      6.12 o
   1   1   7      215.00      195.31      4.07 o
   2   1   7       70.55       73.76      2.20 o
   3   1   7      213.61      201.57      6.70 o
   4   1   7      205.59      203.43      4.85 o
   5   1   7      101.59       95.73      4.89 o
   6   1   7       10.57        9.24      1.72 o
   7   1   7        4.16        3.72      1.45 o
   8   1   7        2.95        5.09      1.72 o
 -14   2   7        2.05        6.16      2.82 o
 -13   2   7        3.62        1.87      0.98 o
 -12   2   7       22.44       25.73      1.91 o
 -11   2   7      101.90      105.08      3.12 o
 -10   2   7       48.49       47.13      1.32 o
  -9   2   7        0.60        0.01      0.36 o
  -8   2   7        8.13        6.75      0.52 o
  -7   2   7      202.54      188.99      3.93 o
  -6   2   7        0.70       -0.04      0.31 o
  -5   2   7       57.90       61.89      1.37 o
  -4   2   7       39.41       36.72      1.24 o
  -3   2   7        7.69       15.16      0.65 o
  -2   2   7      181.15      190.65      3.55 o
  -1   2   7       29.91       34.23      0.94 o
   0   2   7        0.08        0.50      0.36 o
   1   2   7       25.44       35.30      1.22 o
   2   2   7      380.49      349.21      7.64 o
   3   2   7        2.96        2.00      0.56 o
   4   2   7      438.08      417.63     10.83 o
   5   2   7       79.74       77.73      3.17 o
   6   2   7     1275.16     1184.82     38.48 o
   7   2   7       11.11        8.38      1.72 o
   8   2   7        1.81       -0.51      1.27 o
 -14   3   7       25.45       24.37      4.10 o
 -13   3   7        3.15        3.32      1.24 o
 -12   3   7        1.00        0.94      0.93 o
 -11   3   7      119.98      118.99      4.33 o
 -10   3   7        1.27        0.81      0.63 o
  -9   3   7       84.10       83.39      2.48 o
  -8   3   7      285.84      283.15      5.20 o
  -7   3   7       16.41       12.48      0.78 o
  -6   3   7      121.34      112.21      3.17 o
  -5   3   7       67.70       72.55      2.02 o
  -4   3   7        2.20        3.01      0.57 o
  -3   3   7     1340.27     1341.15     21.41 o
  -2   3   7       42.75       45.97      1.27 o
  -1   3   7       18.13       24.15      2.06 o
   0   3   7      104.47      116.50      3.13 o
   1   3   7       26.58       22.48      1.11 o
   2   3   7      100.77      106.47      2.99 o
   3   3   7      154.79      132.80      3.52 o
   4   3   7      113.22      107.15      3.87 o
   5   3   7       17.96       11.97      1.35 o
   6   3   7       31.32       34.24      2.07 o
   7   3   7       30.87       38.75      4.36 o
   8   3   7        0.97        1.03      1.45 o
 -13   4   7      168.17      189.40      7.09 o
 -12   4   7      498.45      496.42     15.96 o
 -11   4   7       94.95       90.95      3.49 o
 -10   4   7        8.90        5.85      0.80 o
  -9   4   7       60.15       60.89      2.16 o
  -8   4   7      191.42      178.87      4.34 o
  -7   4   7       47.80       46.59      1.74 o
  -6   4   7      529.00      534.11     11.58 o
  -5   4   7      374.41      363.72      7.23 o
  -4   4   7      536.78      523.14      9.93 o
  -3   4   7        1.72        1.67      0.32 o
  -2   4   7      438.68      461.68      8.03 o
  -1   4   7      214.89      227.51      4.39 o
   0   4   7        3.99        0.75      0.36 o
   1   4   7      268.94      249.27      5.24 o
   2   4   7      302.56      288.61      6.77 o
   3   4   7        7.00        5.67      1.02 o
   4   4   7        4.53        6.26      1.25 o
   5   4   7       56.07       56.23      2.75 o
   6   4   7        2.52        2.59      1.06 o
   7   4   7        1.92        1.51      1.35 o
 -13   5   7       14.20       11.15      1.85 o
 -12   5   7       36.59       30.21      4.13 o
 -11   5   7        0.83       -0.71      1.08 o
 -10   5   7        0.04        0.09      1.04 o
  -9   5   7       29.76       27.80      1.48 o
  -8   5   7       10.31        6.98      0.89 o
  -7   5   7        0.63        0.62      0.60 o
  -6   5   7       13.87       12.99      1.14 o
  -5   5   7      276.59      260.32      5.58 o
  -4   5   7      716.99      675.01     12.72 o
  -3   5   7      548.07      529.64      8.40 o
  -2   5   7      189.24      190.47      3.84 o
  -1   5   7        1.76        0.66      0.48 o
   0   5   7       68.79       66.83      1.87 o
   1   5   7       61.30       61.10      1.98 o
   2   5   7       28.94       29.92      1.36 o
   3   5   7        2.79        1.11      0.86 o
   4   5   7        4.11        4.43      1.37 o
   5   5   7        0.14        1.40      0.93 o
   6   5   7        0.16       -0.38      1.18 o
   7   5   7       17.87       23.94      2.82 o
 -12   6   7        7.07        7.63      1.72 o
 -11   6   7        5.96        8.19      1.58 o
 -10   6   7        8.62        9.42      2.34 o
  -9   6   7        0.21       -0.52      0.85 o
  -8   6   7        6.80        5.93      1.41 o
  -7   6   7        0.93        0.05      0.67 o
  -6   6   7        3.20        1.50      0.77 o
  -5   6   7       58.55       53.62      2.16 o
  -4   6   7       90.08       83.75      3.34 o
  -3   6   7       21.60       24.21      1.52 o
  -2   6   7      280.97      272.70      7.10 o
  -1   6   7       34.22       35.30      1.34 o
   0   6   7      143.00      145.27      3.29 o
   1   6   7        9.29        7.01      1.12 o
   2   6   7        4.60        6.84      1.09 o
   3   6   7       64.14       61.61      2.96 o
   4   6   7        5.41        1.90      1.08 o
   5   6   7       12.47       12.29      1.88 o
   6   6   7        4.29        1.17      1.12 o
 -11   7   7        1.59        0.94      1.32 o
 -10   7   7        7.67        6.78      1.58 o
  -9   7   7        0.02        1.32      1.17 o
  -8   7   7       94.74       95.59      3.49 o
  -7   7   7       70.33       65.50      2.52 o
  -6   7   7       17.37       21.39      1.74 o
  -5   7   7       28.99       31.44      1.86 o
  -4   7   7       13.04       12.81      1.31 o
  -3   7   7      619.45      621.92     17.89 o
  -2   7   7       36.07       38.74      1.65 o
  -1   7   7       20.67       20.31      1.24 o
   0   7   7        3.02        3.19      0.73 o
   1   7   7        5.05        4.96      1.15 o
   2   7   7        1.76        1.33      1.02 o
   3   7   7       49.03       54.73      3.29 o
   4   7   7        9.04        9.22      1.43 o
   5   7   7       43.26       57.34      3.21 o
  -9   8   7       22.46       22.46      2.27 o
  -8   8   7       38.23       44.50      2.19 o
  -7   8   7        1.60        1.88      0.98 o
  -6   8   7      311.96      328.66      8.42 o
  -5   8   7       25.32       28.72      1.88 o
  -4   8   7      200.90      197.37      8.68 o
  -3   8   7       41.84       43.75      1.74 o
  -2   8   7      128.65      133.88      4.29 o
  -1   8   7       33.61       34.10      1.92 o
   0   8   7        5.91        5.63      1.23 o
   1   8   7        0.12        0.67      1.80 o
   2   8   7        0.88        0.10      2.31 o
   3   8   7        2.21        1.54      1.28 o
  -7   9   7       96.15       93.61      4.48 o
  -6   9   7       20.57       16.89      1.69 o
  -5   9   7       18.91       18.06      1.66 o
  -4   9   7        5.66        9.58      1.51 o
  -3   9   7        0.38        3.45      1.11 o
  -2   9   7       40.68       45.58      2.86 o
  -1   9   7       10.62       13.25      1.90 o
   0   9   7        1.26        0.16      1.13 o
   1   9   7        0.00       -1.08      1.54 o
 -14   0   8       95.17      100.83      7.18 o
 -13   0   8      115.25      124.20      5.71 o
 -12   0   8      140.65      143.57      6.16 o
 -11   0   8      124.61      125.28      4.22 o
 -10   0   8        6.41        5.71      1.16 o
  -9   0   8        2.67        3.72      0.91 o
  -8   0   8       52.17       71.22      3.08 o
  -7   0   8      773.29      738.76     17.18 o
  -6   0   8     2165.58     2187.49     59.41 o
  -5   0   8      809.94      887.44     24.85 o
  -4   0   8       23.00       22.93      1.18 o
  -3   0   8     1196.16     1184.29     26.85 o
  -2   0   8     1150.43     1127.56     25.67 o
  -1   0   8        1.17        5.92      0.71 o
   0   0   8      698.16      652.97     15.34 o
   1   0   8      625.04      644.91     26.47 o
   2   0   8      640.75      616.61     18.10 o
   3   0   8      229.22      222.98      7.45 o
   4   0   8      159.94      162.63      5.86 o
   5   0   8      174.43      180.10     10.52 o
   6   0   8       43.21       36.94      4.36 o
   7   0   8       17.11       19.50      3.59 o
   8   0   8       53.57       52.34      5.64 o
 -14   1   8       31.36       32.17      2.99 o
 -13   1   8        1.76        3.60      0.88 o
 -12   1   8        6.01        6.63      0.72 o
 -11   1   8        1.62        1.40      0.62 o
 -10   1   8       24.54       20.36      1.16 o
  -9   1   8      172.84      170.75      4.26 o
  -8   1   8       85.41       93.47      2.33 o
  -7   1   8        4.95        3.66      0.52 o
  -6   1   8      110.36      116.28      2.44 o
  -5   1   8      251.94      294.28      5.21 o
  -4   1   8       22.32       17.38      0.68 o
  -3   1   8      579.02      609.76     11.31 o
  -2   1   8      364.02      398.33      6.33 o
  -1   1   8       47.03       54.53      1.44 o
   0   1   8        0.14       -0.40      0.36 o
   1   1   8      124.99      122.10      3.24 o
   2   1   8      129.69      117.18      3.19 o
   3   1   8     1480.17     1418.44     28.06 o
   4   1   8       41.28       40.89      2.11 o
   5   1   8       35.45       40.16      3.08 o
   6   1   8        3.57        1.93      1.35 o
   7   1   8       30.61       28.71      2.81 o
 -14   2   8        1.26        2.34      1.72 o
 -13   2   8        2.20        1.28      1.39 o
 -12   2   8        7.26        7.07      1.08 o
 -11   2   8       43.66       42.11      1.85 o
 -10   2   8        3.39        4.69      0.69 o
  -9   2   8        2.49        2.43      0.50 o
  -8   2   8       64.19       63.24      1.73 o
  -7   2   8      230.61      225.13      4.55 o
  -6   2   8        3.53        2.47      0.41 o
  -5   2   8      131.13      126.45      2.35 o
  -4   2   8        7.28        8.79      0.71 o
  -3   2   8       82.25       79.38      1.84 o
  -2   2   8        0.42        1.95      0.41 o
  -1   2   8        3.72        2.30      0.38 o
   0   2   8        2.95        3.87      0.62 o
   1   2   8        0.09        0.56      0.50 o
   2   2   8       12.17       10.49      1.22 o
   3   2   8       22.18       19.49      1.12 o
   4   2   8       36.69       42.58      2.23 o
   5   2   8        9.28       10.22      1.93 o
   6   2   8       75.46       75.57      5.13 o
   7   2   8        1.51        3.21      1.63 o
 -14   3   8        0.03        0.10      1.21 o
 -13   3   8        5.55        9.81      1.55 o
 -12   3   8       45.90       45.73      2.34 o
 -11   3   8        3.87        2.45      0.76 o
 -10   3   8        1.98        0.30      0.53 o
  -9   3   8      101.96      102.48      3.32 o
  -8   3   8       11.07       10.03      0.74 o
  -7   3   8       79.18       73.74      2.04 o
  -6   3   8        6.66        4.16      1.04 o
  -5   3   8       64.82       75.40      2.36 o
  -4   3   8      280.13      300.89      5.34 o
  -3   3   8      354.07      408.21      7.04 o
  -2   3   8      177.08      181.82      3.51 o
  -1   3   8      193.12      204.77      4.92 o
   0   3   8       47.79       53.56      1.94 o
   1   3   8        0.05        0.74      0.58 o
   2   3   8      158.89      149.43      3.90 o
   3   3   8      428.65      374.12     10.01 o
   4   3   8        3.12        4.12      0.98 o
   5   3   8        7.83        7.86      1.21 o
   6   3   8       11.81       10.40      1.81 o
   7   3   8       31.05       30.73      2.99 o
 -13   4   8        0.59        3.16      2.28 o
 -12   4   8       11.82        9.08      1.65 o
 -11   4   8       44.18       40.76      2.60 o
 -10   4   8       25.21       26.91      1.43 o
  -9   4   8        7.14        7.37      0.89 o
  -8   4   8        9.25        9.87      0.92 o
  -7   4   8      157.77      137.73      4.30 o
  -6   4   8       11.42        7.01      0.93 o
  -5   4   8      224.19      214.54      4.77 o
  -4   4   8       35.96       35.77      1.24 o
  -3   4   8      309.19      312.58      5.24 o
  -2   4   8      103.82       97.52      2.09 o
  -1   4   8        0.01        0.42      0.44 o
   0   4   8      126.07      103.46      2.71 o
   1   4   8       41.67       31.21      1.31 o
   2   4   8       62.65       47.21      1.63 o
   3   4   8       61.19       60.43      2.79 o
   4   4   8       38.57       42.68      2.74 o
   5   4   8       36.39       32.95      2.25 o
   6   4   8       23.82       23.94      1.96 o
 -13   5   8       22.89       25.69      2.71 o
 -12   5   8        1.00        1.74      1.65 o
 -11   5   8       65.47       65.63      3.53 o
 -10   5   8       30.80       27.43      1.72 o
  -9   5   8       25.50       24.96      1.58 o
  -8   5   8       60.11       55.50      2.11 o
  -7   5   8      191.50      183.07      4.50 o
  -6   5   8       25.18       22.34      1.85 o
  -5   5   8      538.71      510.11     11.36 o
  -4   5   8      343.61      337.93      6.97 o
  -3   5   8      914.36      892.88     16.51 o
  -2   5   8       31.11       33.13      1.20 o
  -1   5   8      162.22      170.35      3.63 o
   0   5   8       10.91        9.33      1.00 o
   1   5   8       19.09       14.62      1.23 o
   2   5   8       10.13       12.39      1.35 o
   3   5   8      117.22      122.84      4.54 o
   4   5   8       13.46       13.20      1.47 o
   5   5   8       40.93       46.49      2.70 o
   6   5   8        6.93        7.90      1.42 o
 -12   6   8        5.05        2.58      1.69 o
 -11   6   8       17.54       21.48      2.19 o
 -10   6   8        2.29        3.19      1.28 o
  -9   6   8        2.85        0.52      0.80 o
  -8   6   8        8.66        9.29      1.47 o
  -7   6   8      114.35      111.13      4.81 o
  -6   6   8        0.63       -0.20      0.74 o
  -5   6   8       90.40       92.53      3.63 o
  -4   6   8        0.52        0.58      0.72 o
  -3   6   8       44.00       42.17      1.70 o
  -2   6   8       31.57       34.23      1.63 o
  -1   6   8        6.91        7.53      0.74 o
   0   6   8       12.94       10.43      1.16 o
   1   6   8        0.90        0.45      0.59 o
   2   6   8        0.62        0.12      0.81 o
   3   6   8       15.51       15.72      1.59 o
   4   6   8       54.10       61.17      3.14 o
   5   6   8        3.16        2.57      1.23 o
 -10   7   8        7.15        8.41      1.63 o
  -9   7   8        8.89       10.42      1.30 o
  -8   7   8       45.52       45.43      3.54 o
  -7   7   8        0.21       -0.72      0.89 o
  -6   7   8        0.00       -0.07      0.78 o
  -5   7   8       92.33       91.46      3.35 o
  -4   7   8       16.15       16.23      1.67 o
  -3   7   8       99.16      107.74      3.39 o
  -2   7   8       30.12       33.46      1.90 o
  -1   7   8        0.55        0.24      0.81 o
   0   7   8       46.84       54.98      2.49 o
   1   7   8        5.97        7.54      1.28 o
   2   7   8        0.54       -0.78      1.15 o
   3   7   8       58.99       76.90      3.60 o
   4   7   8        0.84        1.10      1.20 o
  -9   8   8       14.84       12.50      2.93 o
  -8   8   8        6.93        4.79      1.14 o
  -7   8   8        0.14        0.94      1.09 o
  -6   8   8      304.13      291.69      7.77 o
  -5   8   8        3.00        5.27      1.15 o
  -4   8   8       34.56       28.78      1.92 o
  -3   8   8       15.33       14.40      1.47 o
  -2   8   8        2.05       -0.14      0.98 o
  -1   8   8        0.45       -0.64      1.18 o
   0   8   8       45.00       53.47      2.94 o
   1   8   8       12.14       16.97      2.82 o
   2   8   8       59.29       71.46      4.62 o
  -6   9   8        5.52        1.13      1.41 o
  -5   9   8       87.94      100.51      3.85 o
  -4   9   8       66.15       72.02      3.14 o
  -3   9   8       41.88       44.30      2.44 o
  -2   9   8       29.67       32.37      2.51 o
  -1   9   8       19.73       25.16      2.21 o
 -14   1   9        2.54        2.05      1.53 o
 -13   1   9        9.65        9.53      1.36 o
 -12   1   9        0.17        0.66      0.57 o
 -11   1   9        1.83        0.85      0.47 o
 -10   1   9      189.25      183.05      4.40 o
  -9   1   9      159.36      149.77      3.46 o
  -8   1   9      161.25      169.29      3.73 o
  -7   1   9       49.95       50.91      1.42 o
  -6   1   9      292.07      293.02      5.25 o
  -5   1   9      494.19      506.99      8.60 o
  -4   1   9       45.21       43.36      1.17 o
  -3   1   9       77.16       72.09      1.76 o
  -2   1   9       85.94      103.77      2.30 o
  -1   1   9      427.87      435.28      8.30 o
   0   1   9       80.22       77.33      2.55 o
   1   1   9      336.32      342.74      6.79 o
   2   1   9      370.51      362.25      8.04 o
   3   1   9      871.19      822.62     16.90 o
   4   1   9       10.00        8.69      1.17 o
   5   1   9       26.64       24.17      2.44 o
   6   1   9        1.92        2.99      3.72 o
   7   1   9       12.20       11.69      2.08 o
 -14   2   9        3.97        6.86      1.74 o
 -13   2   9        3.99        5.05      1.28 o
 -12   2   9       28.08       26.20      1.72 o
 -11   2   9        0.01        0.20      0.57 o
 -10   2   9       48.95       52.09      1.95 o
  -9   2   9      197.09      207.34      4.45 o
  -8   2   9       17.13       19.79      1.03 o
  -7   2   9      200.96      184.03      3.92 o
  -6   2   9       92.55       84.80      1.94 o
  -5   2   9      286.33      282.80      5.12 o
  -4   2   9       64.22       69.01      1.73 o
  -3   2   9      298.25      310.03      5.56 o
  -2   2   9       85.32       94.18      2.43 o
  -1   2   9      512.32      490.53      9.28 o
   0   2   9      215.04      222.18      4.76 o
   1   2   9      102.13       94.78      2.85 o
   2   2   9        6.75        8.18      0.83 o
   3   2   9       49.44       47.06      3.36 o
   4   2   9      128.93      115.42      4.18 o
   5   2   9        3.90        2.02      1.35 o
   6   2   9        3.79        3.08      3.08 o
 -14   3   9        9.50       10.71      1.74 o
 -13   3   9        7.91        7.21      1.47 o
 -12   3   9       35.76       33.09      3.75 o
 -11   3   9       77.63       78.11      3.09 o
 -10   3   9       78.45       78.85      2.55 o
  -9   3   9      101.80       97.17      3.09 o
  -8   3   9      401.18      394.20      8.96 o
  -7   3   9       36.17       35.26      1.91 o
  -6   3   9        0.00        0.51      0.60 o
  -5   3   9      111.13      102.40      2.60 o
  -4   3   9      167.09      156.53      3.16 o
  -3   3   9       23.40       23.26      0.93 o
  -2   3   9       63.88       60.82      1.65 o
  -1   3   9        2.97        1.08      0.42 o
   0   3   9       16.07       12.32      1.41 o
   1   3   9      105.69       90.25      2.78 o
   2   3   9       12.53       11.03      0.98 o
   3   3   9      207.61      183.62      5.84 o
   4   3   9       12.77       13.14      1.44 o
   5   3   9        0.20        1.15      1.36 o
   6   3   9        0.00       -1.28      1.27 o
 -13   4   9        8.64        7.90      1.55 o
 -12   4   9       74.65       78.51      5.08 o
 -11   4   9       39.15       32.38      2.85 o
 -10   4   9       12.25       12.88      1.30 o
  -9   4   9       26.43       25.63      1.45 o
  -8   4   9      333.41      319.71      6.91 o
  -7   4   9      792.54      752.27     21.40 o
  -6   4   9     1798.65     1751.22     31.21 o
  -5   4   9      298.45      303.63      5.71 o
  -4   4   9       19.45       18.04      0.86 o
  -3   4   9       70.07       65.46      1.73 o
  -2   4   9       81.18       72.25      1.90 o
  -1   4   9        0.08       -0.28      0.47 o
   0   4   9      202.89      185.31      4.75 o
   1   4   9       22.32       24.44      1.27 o
   2   4   9        0.86        1.09      0.86 o
   3   4   9       13.13       14.77      1.50 o
   4   4   9        3.77        4.69      1.17 o
   5   4   9        7.27        6.80      1.32 o
   6   4   9       25.74       27.38      2.89 o
 -13   5   9        5.33        0.86      1.38 o
 -12   5   9        2.84        4.49      1.50 o
 -11   5   9       32.10       28.61      2.36 o
 -10   5   9        0.06       -0.86      0.81 o
  -9   5   9       26.01       25.09      1.81 o
  -8   5   9       21.65       20.67      1.37 o
  -7   5   9        1.69        0.42      0.96 o
  -6   5   9      172.57      164.61      4.69 o
  -5   5   9      124.71      117.37      3.15 o
  -4   5   9        2.64        1.55      0.61 o
  -3   5   9      310.63      281.97      6.09 o
  -2   5   9      168.20      167.74      3.61 o
  -1   5   9       73.21       63.93      1.90 o
   0   5   9       54.94       52.76      1.90 o
   1   5   9       80.29       77.63      2.42 o
   2   5   9      124.21      123.26      4.56 o
   3   5   9       93.86       87.56      3.72 o
   4   5   9       25.22       22.97      1.91 o
   5   5   9       10.17       13.00      2.04 o
 -12   6   9        1.52        1.10      1.26 o
 -11   6   9       48.09       40.93      2.90 o
 -10   6   9       14.91       14.89      1.48 o
  -9   6   9        0.79        2.11      0.83 o
  -8   6   9       10.71        9.21      1.17 o
  -7   6   9        0.58        0.42      1.16 o
  -6   6   9       48.15       51.66      2.70 o
  -5   6   9       45.24       45.48      2.05 o
  -4   6   9        0.64        0.46      0.66 o
  -3   6   9        7.15        8.40      0.93 o
  -2   6   9        3.80        3.71      0.83 o
  -1   6   9       22.16       24.94      1.59 o
   0   6   9       30.82       27.40      1.42 o
   1   6   9        5.83        5.16      1.09 o
   2   6   9       15.34       19.00      1.87 o
   3   6   9        5.96        5.63      1.33 o
   4   6   9        1.39        0.28      1.11 o
 -10   7   9        6.30        3.61      1.25 o
  -9   7   9        0.19       -0.32      0.95 o
  -8   7   9       27.87       31.06      2.00 o
  -7   7   9       10.04        8.63      1.16 o
  -6   7   9       23.25       21.34      1.66 o
  -5   7   9       13.92       14.35      1.62 o
  -4   7   9       14.67       15.45      1.62 o
  -3   7   9        5.54        5.66      1.17 o
  -2   7   9        4.00        4.16      1.23 o
  -1   7   9       20.06       21.43      1.63 o
   0   7   9        5.35        8.69      1.32 o
   1   7   9        0.13        1.86      1.54 o
   2   7   9        0.73        0.07      1.23 o
   3   7   9        1.99        6.35      1.47 o
  -8   8   9       96.84       97.93      3.79 o
  -7   8   9       73.12       78.21      3.31 o
  -6   8   9      250.46      248.48      6.92 o
  -5   8   9       80.03       81.80      3.36 o
  -4   8   9        2.36        2.51      1.18 o
  -3   8   9        0.25        1.95      1.13 o
  -2   8   9        0.37       -0.16      1.19 o
  -1   8   9        0.30       -0.40      1.13 o
   0   8   9        0.91       -0.64      1.45 o
   1   8   9       35.64       36.76      3.45 o
  -4   9   9        2.12        2.35      1.18 o
  -3   9   9        0.13       -1.54      1.04 o
 -13   0  10       39.05       42.05      2.40 o
 -12   0  10       19.77       24.14      2.06 o
 -11   0  10        0.01       -0.59      0.71 o
 -10   0  10      115.56      121.39      4.41 o
  -9   0  10      307.04      301.11      7.90 o
  -8   0  10      428.98      437.46     10.86 o
  -7   0  10       88.31       85.12      3.61 o
  -6   0  10      363.56      389.95     11.88 o
  -5   0  10      101.87      122.98      3.70 o
  -4   0  10      131.23      131.97      5.46 o
  -3   0  10        4.63        4.15      0.74 o
  -2   0  10      592.10      584.18     17.31 o
  -1   0  10     1241.74     1160.76     32.81 o
   0   0  10     5328.68     5210.50    141.52 o
   1   0  10      511.06      494.86     15.11 o
   2   0  10       10.93       13.82      3.98 o
   3   0  10        5.49        6.22      1.09 o
   4   0  10      200.05      207.56     11.80 o
   5   0  10        0.37       -1.28      1.54 o
   6   0  10        1.73        0.51      2.05 o
 -14   1  10       38.22       43.35      2.63 o
 -13   1  10        9.30        9.08      1.16 o
 -12   1  10       21.62       26.00      1.31 o
 -11   1  10        9.48       11.53      0.97 o
 -10   1  10       24.48       22.72      1.04 o
  -9   1  10       86.71       87.45      2.24 o
  -8   1  10       94.91      107.16      2.44 o
  -7   1  10        4.56        4.88      0.53 o
  -6   1  10      245.46      224.72      4.25 o
  -5   1  10      230.99      242.96      4.19 o
  -4   1  10       48.48       51.83      1.49 o
  -3   1  10      107.80       90.43      2.16 o
  -2   1  10      362.80      356.85      7.01 o
  -1   1  10       14.32       17.59      1.01 o
   0   1  10      265.28      258.02      6.08 o
   1   1  10       27.20       26.59      1.37 o
   2   1  10       25.06       28.73      1.48 o
   3   1  10       53.84       55.42      4.05 o
   4   1  10       26.26       24.79      3.72 o
   5   1  10       26.80       21.80      2.44 o
   6   1  10        5.41        4.43      1.72 o
 -14   2  10        5.01        5.53      1.47 o
 -13   2  10        2.11        0.48      1.13 o
 -12   2  10        0.42        0.34      0.74 o
 -11   2  10        0.84        0.74      0.74 o
 -10   2  10        0.89        0.15      1.30 o
  -9   2  10       21.60       24.11      1.49 o
  -8   2  10        0.05       -0.72      0.37 o
  -7   2  10       25.25       24.10      0.94 o
  -6   2  10       10.79       14.06      0.70 o
  -5   2  10       51.41       52.26      1.49 o
  -4   2  10       78.03       90.69      2.35 o
  -3   2  10       84.06       95.77      2.28 o
  -2   2  10       23.47       22.83      0.99 o
  -1   2  10       68.93       61.72      1.89 o
   0   2  10        5.86        8.20      1.20 o
   1   2  10       24.64       23.07      1.34 o
   2   2  10       18.87       18.21      1.21 o
   3   2  10       39.52       40.67      2.30 o
   4   2  10        7.58        6.36      1.17 o
   5   2  10       14.58       16.79      2.69 o
   6   2  10        7.25        5.20      1.90 o
 -14   3  10        0.77       -0.33      1.28 o
 -13   3  10        2.89        2.14      1.26 o
 -12   3  10        2.51        1.58      0.84 o
 -11   3  10        8.10        7.42      1.08 o
 -10   3  10      364.22      365.80      8.66 o
  -9   3  10      150.47      142.43      3.73 o
  -8   3  10       96.07       91.66      3.45 o
  -7   3  10        0.35       -0.20      0.59 o
  -6   3  10      419.45      403.39      7.93 o
  -5   3  10      160.22      152.80      3.56 o
  -4   3  10       56.75       52.09      1.51 o
  -3   3  10       42.25       47.90      1.46 o
  -2   3  10        0.81        1.62      0.49 o
  -1   3  10        1.14        1.50      0.56 o
   0   3  10       95.47       90.94      3.91 o
   1   3  10       13.70        9.94      1.00 o
   2   3  10       17.87       17.69      1.69 o
   3   3  10        0.91       -1.22      0.86 o
   4   3  10        6.23        6.35      1.26 o
   5   3  10       44.01       48.91      3.69 o
 -13   4  10       10.68        9.30      1.70 o
 -12   4  10        0.55       -2.03      1.02 o
 -11   4  10       13.11       11.61      1.26 o
 -10   4  10       20.54       16.07      1.38 o
  -9   4  10       68.02       65.85      2.36 o
  -8   4  10      128.55      124.91      3.90 o
  -7   4  10      130.64      120.03      3.90 o
  -6   4  10      106.56       92.96      2.39 o
  -5   4  10       73.89       72.64      2.18 o
  -4   4  10        0.74        1.21      0.55 o
  -3   4  10        1.03        0.89      0.52 o
  -2   4  10      112.11       89.52      2.51 o
  -1   4  10      149.57      130.70      3.74 o
   0   4  10      737.01      649.61     13.80 o
   1   4  10      103.04       90.39      5.11 o
   2   4  10        0.12        0.09      0.86 o
   3   4  10        0.60       -1.73      0.86 o
   4   4  10       11.33       11.58      1.55 o
   5   4  10        0.15       -0.21      1.35 o
 -13   5  10        1.88        4.08      1.47 o
 -12   5  10        0.06       -0.49      1.08 o
 -11   5  10        3.20        2.57      1.01 o
 -10   5  10       79.65       76.13      2.77 o
  -9   5  10      169.29      168.74      4.98 o
  -8   5  10        1.34        0.81      0.98 o
  -7   5  10       35.26       31.88      2.64 o
  -6   5  10        0.04       -0.61      0.59 o
  -5   5  10       47.23       51.31      2.08 o
  -4   5  10        0.00       -0.05      0.59 o
  -3   5  10       40.11       42.70      1.74 o
  -2   5  10       86.50       80.97      2.21 o
  -1   5  10       13.79       10.39      0.86 o
   0   5  10        2.58        0.94      0.55 o
   1   5  10        0.01        0.03      0.86 o
   2   5  10        1.14        0.26      0.96 o
   3   5  10        4.07        3.41      1.26 o
   4   5  10        7.29        7.92      1.41 o
 -11   6  10        2.59        1.62      1.06 o
 -10   6  10       16.81       14.75      1.37 o
  -9   6  10       30.28       30.32      2.48 o
  -8   6  10       23.91       21.86      1.85 o
  -7   6  10       45.52       47.57      2.60 o
  -6   6  10        0.18       -0.19      0.83 o
  -5   6  10        2.57        1.38      0.99 o
  -4   6  10      103.87       97.99      3.93 o
  -3   6  10      101.51      109.13      3.68 o
  -2   6  10        1.63        1.41      0.85 o
  -1   6  10       22.06       19.33      1.49 o
   0   6  10       19.92       24.97      2.68 o
   1   6  10       12.39       10.68      2.82 o
   2   6  10       30.35       29.65      2.21 o
   3   6  10       17.05       15.04      1.71 o
 -10   7  10       32.63       37.75      2.97 o
  -9   7  10        1.26        0.47      1.33 o
  -8   7  10        9.75       11.67      1.52 o
  -7   7  10        0.14       -0.34      0.82 o
  -6   7  10        5.28        4.92      2.37 o
  -5   7  10        2.93        2.52      1.13 o
  -4   7  10        0.80        0.44      0.96 o
  -3   7  10       47.57       50.27      2.86 o
  -2   7  10       38.53       41.40      2.56 o
  -1   7  10        6.24        5.30      1.24 o
   0   7  10       10.86       13.39      2.95 o
   1   7  10        7.94        8.40      2.00 o
   2   7  10        0.03       -0.11      1.42 o
  -8   8  10        1.86        2.18      1.14 o
  -7   8  10       26.26       29.75      2.13 o
  -6   8  10        3.80        0.89      1.05 o
  -5   8  10       15.26       17.04      1.66 o
  -4   8  10       23.82       24.70      2.21 o
  -3   8  10       15.79       16.63      1.89 o
  -2   8  10       27.77       28.80      2.34 o
  -1   8  10       34.61       36.59      3.27 o
 -14   1  11        4.63        2.47      1.37 o
 -13   1  11        1.27        2.43      0.94 o
 -12   1  11      137.30      151.59      4.02 o
 -11   1  11       32.05       32.57      2.07 o
 -10   1  11        3.46        2.97      0.59 o
  -9   1  11      124.80      126.44      2.84 o
  -8   1  11       65.35       61.51      1.73 o
  -7   1  11       11.03       10.94      0.69 o
  -6   1  11       64.38       67.51      1.79 o
  -5   1  11       10.83       10.26      1.13 o
  -4   1  11      723.16      683.53     14.14 o
  -3   1  11     1201.21     1187.42     23.79 o
  -2   1  11      118.73      116.08      3.32 o
  -1   1  11       60.29       56.71      2.10 o
   0   1  11       88.50       89.71      2.86 o
   1   1  11      322.31      312.43      7.28 o
   2   1  11        3.07        2.60      0.75 o
   3   1  11        0.01       -0.10      0.86 o
   4   1  11        0.13        1.15      1.27 o
   5   1  11        8.34       13.75      3.21 o
 -14   2  11       24.40       24.04      2.13 o
 -13   2  11      188.65      203.26      5.72 o
 -12   2  11      188.18      188.31      5.34 o
 -11   2  11      458.06      462.89     10.56 o
 -10   2  11       36.61       37.78      1.89 o
  -9   2  11      198.34      184.27      4.80 o
  -8   2  11      290.17      289.51      5.97 o
  -7   2  11       56.43       58.77      1.64 o
  -6   2  11       16.86       15.39      0.90 o
  -5   2  11        0.82        1.03      0.45 o
  -4   2  11       22.64       24.94      1.06 o
  -3   2  11      307.75      285.23      5.39 o
  -2   2  11       46.51       49.65      1.73 o
  -1   2  11      209.87      202.08      5.12 o
   0   2  11       86.10       80.67      3.11 o
   1   2  11        0.09       -0.47      0.62 o
   2   2  11      107.56      105.58      4.02 o
   3   2  11       10.75       10.22      1.58 o
   4   2  11        5.47        5.90      1.72 o
   5   2  11       20.66       21.98      4.10 o
 -14   3  11        1.01        0.81      1.29 o
 -13   3  11        0.79       -0.54      0.98 o
 -12   3  11       87.82       84.42      4.93 o
 -11   3  11      102.38      101.80      3.54 o
 -10   3  11      203.49      190.25      5.21 o
  -9   3  11      383.09      369.90      9.96 o
  -8   3  11      227.67      222.80      5.63 o
  -7   3  11       23.15       27.74      1.50 o
  -6   3  11       22.13       20.36      1.11 o
  -5   3  11       75.32       66.31      1.79 o
  -4   3  11      153.84      144.27      3.12 o
  -3   3  11      151.09      138.11      3.05 o
  -2   3  11        4.56        1.40      0.57 o
  -1   3  11       20.55       20.61      1.29 o
   0   3  11       33.07       35.98      1.70 o
   1   3  11       17.05       12.11      1.08 o
   2   3  11       19.39       15.55      1.56 o
   3   3  11       13.59       17.22      2.17 o
   4   3  11        9.21       12.39      2.15 o
 -13   4  11        3.82        5.08      1.71 o
 -12   4  11        1.43        2.14      0.86 o
 -11   4  11       18.05       16.90      1.31 o
 -10   4  11       12.25       15.38      1.51 o
  -9   4  11      131.28      125.71      4.53 o
  -8   4  11      119.40      114.88      4.18 o
  -7   4  11        0.76       -0.16      0.61 o
  -6   4  11       96.52       94.23      3.52 o
  -5   4  11        9.06       11.93      1.11 o
  -4   4  11       13.29       12.06      1.08 o
  -3   4  11       35.69       37.46      1.53 o
  -2   4  11        0.31        0.87      0.61 o
  -1   4  11       11.41        7.60      1.22 o
   0   4  11        3.32        3.40      0.80 o
   1   4  11       28.68       31.60      2.89 o
   2   4  11        5.79        6.00      1.25 o
   3   4  11        0.00       -1.14      0.93 o
   4   4  11       19.17       25.74      2.56 o
 -12   5  11        4.09        6.01      1.55 o
 -11   5  11       40.59       38.03      2.06 o
 -10   5  11       47.85       48.51      2.44 o
  -9   5  11       32.69       32.26      2.15 o
  -8   5  11       60.46       64.26      4.14 o
  -7   5  11       16.59       14.89      1.53 o
  -6   5  11       51.02       52.46      2.93 o
  -5   5  11        0.96       -0.22      0.66 o
  -4   5  11        9.98        7.88      0.89 o
  -3   5  11      258.08      225.31      6.01 o
  -2   5  11       14.60       11.00      1.79 o
  -1   5  11        1.00        0.28      0.63 o
   0   5  11       11.68       10.44      1.35 o
   1   5  11       58.29       55.33      2.85 o
   2   5  11        0.72       -0.11      1.04 o
   3   5  11       29.56       37.89      2.61 o
 -11   6  11        1.40       -0.31      0.90 o
 -10   6  11        3.39        3.42      1.09 o
  -9   6  11        1.71       -0.07      0.88 o
  -8   6  11        2.73        1.88      1.04 o
  -7   6  11        1.65        0.61      0.96 o
  -6   6  11        7.07        7.93      1.32 o
  -5   6  11       12.10       11.03      1.75 o
  -4   6  11       10.79        9.11      2.15 o
  -3   6  11        4.82        2.93      1.36 o
  -2   6  11       31.03       29.54      2.10 o
  -1   6  11       49.25       49.43      2.36 o
   0   6  11       21.70       20.18      2.40 o
   1   6  11       18.63       15.06      2.34 o
   2   6  11        3.01        2.27      1.26 o
 -10   7  11       45.18       48.32      3.10 o
  -9   7  11       15.74       15.99      1.61 o
  -8   7  11       27.38       27.03      1.93 o
  -7   7  11       29.13       30.77      2.36 o
  -6   7  11        5.56        6.07      1.35 o
  -5   7  11        1.11       -0.80      0.98 o
  -4   7  11       47.04       52.45      2.96 o
  -3   7  11        1.96        2.29      1.11 o
  -2   7  11       43.57       51.34      2.93 o
  -1   7  11       12.96       13.45      2.26 o
   0   7  11       66.85       72.68      4.62 o
  -7   8  11        6.18        4.25      1.26 o
  -6   8  11        4.29        3.65      1.37 o
  -5   8  11        5.35        2.01      1.23 o
  -4   8  11        3.24        2.57      1.28 o
  -3   8  11        2.85        3.31      1.32 o
  -2   8  11        1.38        3.13      1.83 o
 -14   0  12        0.08       -2.57      1.28 o
 -13   0  12        7.10        9.55      2.05 o
 -12   0  12        5.71        5.32      1.08 o
 -11   0  12        4.44        5.66      1.04 o
 -10   0  12        1.39        2.52      1.04 o
  -9   0  12      157.77      142.35      4.44 o
  -8   0  12       48.24       50.19      2.21 o
  -7   0  12      349.27      324.03     14.88 o
  -6   0  12       80.92       89.39      3.17 o
  -5   0  12       14.72       15.93      1.28 o
  -4   0  12      136.86      126.93      5.08 o
  -3   0  12      590.31      568.30     20.91 o
  -2   0  12      518.52      484.51     15.04 o
  -1   0  12        6.10        8.30      1.80 o
   0   0  12      181.72      180.03      6.76 o
   1   0  12       13.08        9.37      3.98 o
   2   0  12       16.76       16.43      1.79 o
   3   0  12        6.42       12.57      2.82 o
   4   0  12       14.14       13.85      3.34 o
 -14   1  12       43.09       44.18      2.64 o
 -13   1  12       39.26       43.90      3.00 o
 -12   1  12       28.42       28.69      1.53 o
 -11   1  12       46.90       49.45      2.14 o
 -10   1  12       56.19       54.40      2.18 o
  -9   1  12       34.25       37.54      1.43 o
  -8   1  12       23.06       25.91      1.19 o
  -7   1  12        1.24        2.06      0.50 o
  -6   1  12        0.96        1.02      0.46 o
  -5   1  12      197.51      214.98      4.75 o
  -4   1  12      268.74      275.01      5.78 o
  -3   1  12     1086.39     1064.09     21.60 o
  -2   1  12      343.24      321.77      7.52 o
  -1   1  12       12.84       14.77      1.14 o
   0   1  12        2.10        1.31      0.70 o
   1   1  12       61.43       64.77      2.41 o
   2   1  12        0.63        1.53      0.98 o
   3   1  12        9.68       13.76      2.44 o
   4   1  12       11.95       12.48      2.18 o
 -14   2  12        4.70        4.29      1.44 o
 -13   2  12       74.07       82.22      3.23 o
 -12   2  12        4.72        6.07      1.04 o
 -11   2  12       37.12       39.82      1.97 o
 -10   2  12        0.20        0.68      1.00 o
  -9   2  12       24.65       26.04      1.70 o
  -8   2  12        0.04        0.33      0.70 o
  -7   2  12       23.00       23.89      1.25 o
  -6   2  12      207.62      214.52      4.73 o
  -5   2  12      271.76      286.40      6.00 o
  -4   2  12       28.30       28.32      1.43 o
  -3   2  12       22.28       17.33      2.15 o
  -2   2  12       43.38       43.18      1.87 o
  -1   2  12        8.44       11.61      1.03 o
   0   2  12        0.53       -0.39      0.62 o
   1   2  12        0.66        0.78      0.73 o
   2   2  12        0.67        1.59      0.98 o
   3   2  12       41.05       50.78      3.69 o
   4   2  12        1.52        2.31      2.18 o
 -14   3  12       41.54       49.88      3.23 o
 -13   3  12       28.94       29.33      1.93 o
 -12   3  12       96.28      101.85      3.31 o
 -11   3  12      126.78      126.57      4.66 o
 -10   3  12      126.54      124.07      5.18 o
  -9   3  12      137.84      141.17      4.12 o
  -8   3  12       41.20       41.52      1.93 o
  -7   3  12        0.21       -0.45      0.85 o
  -6   3  12       92.43       91.53      3.33 o
  -5   3  12       33.11       28.97      1.60 o
  -4   3  12      172.39      147.50      4.16 o
  -3   3  12      115.26       92.27      2.66 o
  -2   3  12       92.03       85.15      3.80 o
  -1   3  12       34.22       36.27      1.76 o
   0   3  12       20.02       21.79      1.46 o
   1   3  12        6.10        5.64      1.20 o
   2   3  12       55.17       62.79      3.08 o
   3   3  12       83.13       86.77      3.87 o
 -13   4  12        0.47        0.58      1.04 o
 -12   4  12       14.00       16.87      1.48 o
 -11   4  12        2.87        0.89      0.98 o
 -10   4  12        4.39        3.55      1.13 o
  -9   4  12       27.09       23.47      1.81 o
  -8   4  12        8.80       11.28      2.17 o
  -7   4  12       59.36       55.00      2.28 o
  -6   4  12       70.61       62.71      2.43 o
  -5   4  12        1.26        0.68      0.70 o
  -4   4  12        5.36        6.53      0.93 o
  -3   4  12       16.27        8.95      1.08 o
  -2   4  12       76.01       64.27      2.49 o
  -1   4  12        2.09       -0.07      1.22 o
   0   4  12       13.22        9.11      1.13 o
   1   4  12       28.95       26.46      3.82 o
   2   4  12       17.66       14.34      1.65 o
   3   4  12        3.31        3.21      1.26 o
 -12   5  12       10.55       12.12      1.40 o
 -11   5  12        0.15       -0.23      1.04 o
 -10   5  12        6.88        6.00      1.28 o
  -9   5  12       20.67       22.42      2.64 o
  -8   5  12        0.15       -0.58      0.89 o
  -7   5  12        3.44        4.34      1.13 o
  -6   5  12       58.06       61.56      4.29 o
  -5   5  12       32.84       28.97      2.12 o
  -4   5  12       50.75       49.93      4.39 o
  -3   5  12      213.69      201.50      6.49 o
  -2   5  12       52.26       45.98      2.23 o
  -1   5  12        0.91        2.22      1.03 o
   0   5  12       13.42        8.96      2.30 o
   1   5  12        2.78        3.98      2.33 o
   2   5  12       25.10       27.57      2.25 o
 -11   6  12       65.71       65.58      3.43 o
 -10   6  12        0.12       -0.02      0.93 o
  -9   6  12        1.28        1.23      1.06 o
  -8   6  12        0.95       -0.68      1.43 o
  -7   6  12       14.74       13.79      1.62 o
  -6   6  12      166.20      170.03      5.91 o
  -5   6  12      236.27      253.03      9.33 o
  -4   6  12        9.41        8.29      1.43 o
  -3   6  12       10.15       11.44      1.56 o
  -2   6  12       19.95       21.29      1.92 o
  -1   6  12        8.43       10.76      2.08 o
   0   6  12        5.11        7.66      2.03 o
   1   6  12        1.44        0.43      1.54 o
  -9   7  12        7.20        6.95      1.36 o
  -8   7  12       54.73       60.68      3.34 o
  -7   7  12        3.61        2.25      1.17 o
  -6   7  12       53.49       58.96      3.25 o
  -5   7  12        4.07        4.85      1.32 o
  -4   7  12        6.17        6.17      1.39 o
  -3   7  12       39.00       46.76      2.90 o
  -2   7  12        6.80        8.41      1.62 o
  -1   7  12       12.86       10.96      2.15 o
 -14   1  13      123.51      129.68      4.99 o
 -13   1  13        1.05        1.71      0.90 o
 -12   1  13       38.09       40.33      2.04 o
 -11   1  13       28.28       30.25      1.70 o
 -10   1  13        0.39        0.33      0.67 o
  -9   1  13        9.35       12.41      2.62 o
  -8   1  13       34.44       35.98      1.66 o
  -7   1  13       45.59       44.00      1.66 o
  -6   1  13      293.05      280.74      5.98 o
  -5   1  13       69.70       67.59      2.47 o
  -4   1  13       13.93       15.87      1.25 o
  -3   1  13      135.12      132.65      5.74 o
  -2   1  13        5.42        4.75      0.88 o
  -1   1  13       34.88       36.36      1.81 o
   0   1  13       19.51       17.64      1.28 o
   1   1  13        0.64        0.62      1.04 o
   2   1  13        7.72       12.23      2.08 o
   3   1  13       13.15       14.40      2.26 o
 -14   2  13       51.99       56.01      2.87 o
 -13   2  13      198.03      206.22      5.90 o
 -12   2  13      214.44      220.77      6.90 o
 -11   2  13       70.93       67.79      3.16 o
 -10   2  13       13.06       12.78      1.81 o
  -9   2  13        4.26        4.36      0.86 o
  -8   2  13      161.54      162.41      4.55 o
  -7   2  13      617.76      568.14     12.34 o
  -6   2  13      860.90      828.65     18.93 o
  -5   2  13      572.28      544.72     10.55 o
  -4   2  13        7.70        5.95      0.82 o
  -3   2  13        1.84        0.76      0.73 o
  -2   2  13      184.56      172.84      4.73 o
  -1   2  13        5.08        5.07      0.90 o
   0   2  13       51.69       48.88      2.18 o
   1   2  13       36.28       34.22      2.25 o
   2   2  13        8.82       11.64      2.15 o
   3   2  13        1.02        0.67      1.35 o
 -13   3  13        1.44        2.74      1.09 o
 -12   3  13        0.07        0.05      1.02 o
 -11   3  13        0.24        0.63      0.98 o
 -10   3  13        3.44        2.60      1.08 o
  -9   3  13        0.30        0.15      0.93 o
  -8   3  13       50.14       49.81      2.23 o
  -7   3  13       27.20       28.13      1.74 o
  -6   3  13       47.04       39.92      2.70 o
  -5   3  13        1.50        0.31      0.70 o
  -4   3  13       16.74       25.55      1.33 o
  -3   3  13       12.61        6.93      0.95 o
  -2   3  13      108.00      103.87      3.96 o
  -1   3  13       35.23       33.54      1.81 o
   0   3  13        0.18        0.13      0.75 o
   1   3  13        8.62        9.05      1.44 o
   2   3  13        4.11        4.86      1.35 o
 -13   4  13        1.72        2.44      1.67 o
 -12   4  13        1.17        0.26      0.93 o
 -11   4  13       14.61       16.48      2.43 o
 -10   4  13       22.09       23.59      2.72 o
  -9   4  13      102.31       97.34      3.99 o
  -8   4  13        1.50       -0.31      1.04 o
  -7   4  13       25.23       26.68      1.96 o
  -6   4  13        7.60        7.28      1.24 o
  -5   4  13        0.03       -0.58      0.86 o
  -4   4  13        2.27        0.63      0.94 o
  -3   4  13       60.09       53.89      2.79 o
  -2   4  13       10.63        9.72      1.37 o
  -1   4  13       37.67       37.31      2.33 o
   0   4  13        0.41       -1.25      0.86 o
   1   4  13        1.69        0.48      1.63 o
 -12   5  13        7.53        4.00      1.21 o
 -11   5  13        2.52        2.92      1.47 o
 -10   5  13       10.53       10.05      1.51 o
  -9   5  13        7.41        7.27      1.32 o
  -8   5  13       34.82       32.48      3.47 o
  -7   5  13        8.52        9.42      1.47 o
  -6   5  13       17.63       13.94      1.61 o
  -5   5  13        4.09        2.57      1.45 o
  -4   5  13        0.00       -0.37      0.96 o
  -3   5  13        0.78       -0.21      0.96 o
  -2   5  13       21.17       19.23      1.77 o
  -1   5  13       16.71       16.20      2.34 o
   0   5  13        0.17        0.11      2.31 o
   1   5  13       13.40       20.72      3.46 o
 -10   6  13        1.64        1.97      1.20 o
  -9   6  13        1.26        1.18      1.06 o
  -8   6  13        0.20       -0.46      1.09 o
  -7   6  13        0.75        0.84      1.17 o
  -6   6  13       41.45       33.37      2.40 o
  -5   6  13        2.34        4.80      1.32 o
  -4   6  13        0.10       -0.61      0.98 o
  -3   6  13       40.75       43.62      3.93 o
  -2   6  13        1.76        2.97      1.26 o
  -1   6  13        0.40        0.09      1.47 o
  -8   7  13       21.45       22.52      2.15 o
  -7   7  13       40.84       43.87      2.90 o
  -6   7  13       14.30       14.71      1.81 o
  -5   7  13       23.71       28.30      2.34 o
  -4   7  13      121.14      132.80      5.31 o
  -3   7  13       53.63       64.55      3.53 o
 -14   0  14       11.18       10.01      2.82 o
 -13   0  14       27.56       27.45      3.59 o
 -12   0  14        1.63        0.00      1.80 o
 -11   0  14       69.77       77.48      5.90 o
 -10   0  14       17.21       15.31      1.79 o
  -9   0  14       48.53       46.12      2.31 o
  -8   0  14       17.22       21.85      3.32 o
  -7   0  14        6.06        5.06      0.93 o
  -6   0  14       41.04       39.92      2.72 o
  -5   0  14      139.61      141.93      5.81 o
  -4   0  14       95.32      109.64      4.99 o
  -3   0  14       41.45       41.15      2.81 o
  -2   0  14       17.59       18.59      2.08 o
  -1   0  14        0.71        0.36      1.28 o
   0   0  14        3.77        2.95      1.27 o
   1   0  14       15.58       13.85      2.82 o
   2   0  14       32.90       35.66      4.62 o
 -14   1  14       32.53       32.29      2.43 o
 -13   1  14        0.49        0.28      1.17 o
 -12   1  14        0.11        0.01      0.83 o
 -11   1  14        2.87        1.91      0.85 o
 -10   1  14      119.42      121.13      3.78 o
  -9   1  14       18.82       20.36      1.41 o
  -8   1  14        1.87        0.58      0.66 o
  -7   1  14       24.17       25.96      1.37 o
  -6   1  14       44.14       40.92      1.70 o
  -5   1  14       90.34       87.92      3.50 o
  -4   1  14        6.78        6.89      1.11 o
  -3   1  14        2.20        1.22      0.85 o
  -2   1  14       12.54       16.99      2.04 o
  -1   1  14        0.01       -0.48      0.68 o
   0   1  14       35.52       35.81      2.00 o
   1   1  14        8.08        9.45      1.37 o
   2   1  14        0.88        1.97      1.42 o
 -13   2  14       14.74       13.95      1.67 o
 -12   2  14        9.97       11.02      1.47 o
 -11   2  14        1.89        1.61      1.10 o
 -10   2  14       17.91       19.31      1.47 o
  -9   2  14       23.12       22.26      1.56 o
  -8   2  14        7.28       10.14      1.41 o
  -7   2  14       37.78       43.68      2.08 o
  -6   2  14      140.83      157.24      4.49 o
  -5   2  14        0.79       -0.62      0.57 o
  -4   2  14        0.04        0.03      0.68 o
  -3   2  14        0.09       -0.13      0.68 o
  -2   2  14       34.78       41.11      1.98 o
  -1   2  14       45.36       56.34      2.42 o
   0   2  14      117.62      146.91      5.25 o
   1   2  14      118.52      150.64      5.44 o
 -13   3  14        3.20        2.57      1.14 o
 -12   3  14        7.01        6.82      1.97 o
 -11   3  14       45.67       51.37      2.89 o
 -10   3  14      100.48       87.94      4.52 o
  -9   3  14      186.64      192.37      8.76 o
  -8   3  14      230.28      233.63      7.25 o
  -7   3  14       14.09       11.52      1.33 o
  -6   3  14       21.99       18.69      1.44 o
  -5   3  14      141.99      130.24      3.99 o
  -4   3  14       32.30       32.72      2.16 o
  -3   3  14        3.68        4.29      0.88 o
  -2   3  14        1.16        0.00      0.70 o
  -1   3  14        0.74        0.36      0.78 o
   0   3  14       54.88       63.64      3.22 o
   1   3  14       10.48       17.51      1.83 o
 -12   4  14        0.24       -0.21      1.06 o
 -11   4  14        2.15        4.05      1.24 o
 -10   4  14        0.02       -0.75      0.96 o
  -9   4  14        9.42        5.55      1.32 o
  -8   4  14        1.80        0.27      1.02 o
  -7   4  14       52.59       51.20      2.76 o
  -6   4  14       19.36       16.77      1.67 o
  -5   4  14       26.05       21.26      1.89 o
  -4   4  14       63.18       68.35      3.33 o
  -3   4  14        3.47        3.92      1.20 o
  -2   4  14        0.14       -0.65      1.85 o
  -1   4  14        0.05        1.70      1.42 o
   0   4  14        0.00        0.40      1.08 o
 -11   5  14        0.90       -1.13      0.98 o
 -10   5  14        3.99        4.08      1.24 o
  -9   5  14        0.01        0.14      1.02 o
  -8   5  14       81.29       87.64      6.02 o
  -7   5  14        0.63       -0.04      1.02 o
  -6   5  14       19.12       21.16      2.51 o
  -5   5  14        2.04        2.41      1.13 o
  -4   5  14        0.65        0.85      0.98 o
  -3   5  14        1.44        1.24      1.64 o
  -2   5  14       39.03       36.77      2.62 o
  -1   5  14       20.65       19.76      2.52 o
  -9   6  14       46.46       55.13      4.18 o
  -8   6  14       10.45        9.49      1.62 o
  -7   6  14      119.05      133.42      5.27 o
  -6   6  14      137.72      142.84      5.52 o
  -5   6  14        3.42        5.35      1.36 o
  -4   6  14        0.18       -1.80      1.09 o
  -3   6  14       12.05       15.27      1.89 o
 -13   1  15       10.27        7.31      1.72 o
 -12   1  15        0.79        0.90      1.27 o
 -11   1  15       31.73       32.42      3.05 o
 -10   1  15       40.02       39.33      2.01 o
  -9   1  15       20.68       19.26      1.67 o
  -8   1  15      191.03      186.54      5.48 o
  -7   1  15       17.20       19.63      1.28 o
  -6   1  15        0.16       -0.35      0.75 o
  -5   1  15        3.00        2.01      0.83 o
  -4   1  15        0.00       -0.92      0.72 o
  -3   1  15       53.66       54.82      2.49 o
  -2   1  15       65.33       72.32      2.81 o
  -1   1  15        2.22        2.63      0.93 o
   0   1  15       11.23       13.82      1.70 o
 -13   2  15       14.52       14.14      1.72 o
 -12   2  15       24.93       23.33      2.06 o
 -11   2  15        7.68        9.77      1.46 o
 -10   2  15        5.04        6.21      1.28 o
  -9   2  15      145.65      130.40      4.07 o
  -8   2  15      106.99      101.49      3.46 o
  -7   2  15       84.51       73.79      4.15 o
  -6   2  15      139.03      133.18      4.13 o
  -5   2  15       56.68       53.64      2.90 o
  -4   2  15        2.91        2.44      0.83 o
  -3   2  15        4.35        4.07      0.98 o
  -2   2  15        0.85        0.59      0.90 o
  -1   2  15       26.63       26.50      1.85 o
   0   2  15        0.26        0.20      1.04 o
 -12   3  15       42.45       44.46      2.76 o
 -11   3  15       20.05       20.20      2.31 o
 -10   3  15      272.98      279.86      8.49 o
  -9   3  15      209.39      207.75      8.15 o
  -8   3  15      186.04      180.42      6.07 o
  -7   3  15        3.42        2.50      1.08 o
  -6   3  15        0.79        0.05      0.98 o
  -5   3  15       34.27       41.26      2.55 o
  -4   3  15       48.10       50.78      2.76 o
  -3   3  15        0.78       -0.21      0.96 o
  -2   3  15       15.64       23.36      1.65 o
  -1   3  15       47.55       54.35      3.03 o
 -11   4  15      233.84      246.14      7.93 o
 -10   4  15        9.08        6.26      1.36 o
  -9   4  15        4.02        2.68      1.12 o
  -8   4  15        1.63        0.02      1.02 o
  -7   4  15       38.69       44.08      2.66 o
  -6   4  15        0.50        0.73      1.08 o
  -5   4  15      100.00       94.71      4.65 o
  -4   4  15        6.31        5.35      1.26 o
  -3   4  15       27.10       31.71      2.33 o
  -2   4  15        1.49        0.07      1.11 o
  -1   4  15       38.10       41.57      3.51 o
 -10   5  15       41.23       42.52      3.85 o
  -9   5  15       11.74       12.36      1.70 o
  -8   5  15        3.68        5.75      1.38 o
  -7   5  15       12.68       13.12      2.25 o
  -6   5  15        8.34        9.21      1.51 o
  -5   5  15        5.98        8.10      1.53 o
  -4   5  15       46.93       55.69      3.39 o
  -3   5  15       21.16       20.21      2.01 o
 -13   0  16      117.37      131.87      8.98 o
 -12   0  16        6.63        6.41      2.31 o
 -11   0  16       88.65       87.23      6.93 o
 -10   0  16        0.22        0.00      1.80 o
  -9   0  16        0.32        0.00      1.80 o
  -8   0  16       12.00        4.42      5.13 o
  -7   0  16        1.27       -0.38      1.09 o
  -6   0  16       54.54       54.98      3.45 o
  -5   0  16      192.52      200.66      7.80 o
  -4   0  16        0.02       -0.77      1.09 o
  -3   0  16       34.69       34.76      2.81 o
  -2   0  16        1.65        4.51      1.53 o
  -1   0  16       54.11       67.64      4.36 o
 -12   1  16       23.30       21.30      2.36 o
 -11   1  16        4.36        3.29      2.95 o
 -10   1  16       19.00       20.05      2.49 o
  -9   1  16        0.95        0.55      0.93 o
  -8   1  16       11.62       10.72      1.48 o
  -7   1  16       16.49       18.63      3.85 o
  -6   1  16       29.54       28.13      1.86 o
  -5   1  16        5.61        5.94      1.05 o
  -4   1  16       53.69       58.37      2.56 o
  -3   1  16       45.78       55.77      3.93 o
  -2   1  16       91.53      107.28      3.74 o
  -1   1  16        9.77        7.03      1.16 o
 -12   2  16        0.00        0.46      1.06 o
 -11   2  16       10.15        9.31      1.71 o
 -10   2  16        6.08        6.83      1.43 o
  -9   2  16        2.47        2.71      1.42 o
  -8   2  16        0.71        2.04      0.96 o
  -7   2  16        0.12       -0.90      0.86 o
  -6   2  16        0.13        1.24      1.08 o
  -5   2  16        2.67        3.69      1.17 o
  -4   2  16        8.66       11.56      1.55 o
  -3   2  16       70.43       79.49      3.70 o
  -2   2  16       23.29       32.41      1.96 o
 -11   3  16        9.85        7.08      1.55 o
 -10   3  16       57.57       57.32      3.21 o
  -9   3  16       61.57       66.49      4.48 o
  -8   3  16        0.44        0.26      1.06 o
  -7   3  16       10.97       11.96      1.58 o
  -6   3  16        1.00        2.46      1.13 o
  -5   3  16       37.67       39.95      2.58 o
  -4   3  16        8.72       10.81      1.53 o
  -3   3  16        9.51       11.85      1.62 o
  -2   3  16       27.88       39.76      2.61 o
 -10   4  16        0.00        0.46      1.23 o
  -9   4  16        8.16        8.93      1.63 o
  -8   4  16       22.69       24.87      2.84 o
  -7   4  16        1.68        0.98      1.08 o
  -6   4  16       11.60       12.77      1.74 o
  -5   4  16        1.71        1.06      1.70 o
  -4   4  16       12.79       13.59      1.75 o
  -3   4  16        5.08        4.42      1.35 o
  -8   5  16        5.43        2.42      1.49 o
  -7   5  16       19.17       17.15      1.89 o
  -6   5  16       31.42       35.36      2.77 o
 -11   1  17        7.33        5.89      2.57 o
 -10   1  17       19.74       14.45      3.21 o
  -9   1  17        0.53        0.35      1.08 o
  -8   1  17        1.49        2.44      1.13 o
  -7   1  17        2.24        1.94      1.17 o
  -6   1  17        0.56       -0.09      1.02 o
  -5   1  17        0.28       -0.45      0.86 o
  -4   1  17      105.86      119.04      4.11 o
  -3   1  17        2.44        2.53      1.21 o
 -11   2  17       39.05       32.77      3.16 o
 -10   2  17       35.89       40.40      2.99 o
  -9   2  17        1.02        0.91      1.17 o
  -8   2  17        0.91        1.22      1.13 o
  -7   2  17       47.25       51.03      2.91 o
  -6   2  17        4.87        4.34      1.28 o
  -5   2  17        2.16       -0.12      1.17 o
  -4   2  17       43.79       47.57      2.90 o
 -10   3  17        2.06        0.15      1.12 o
  -9   3  17        5.70        4.57      1.32 o
  -8   3  17       46.79       43.68      4.28 o
  -7   3  17        2.49        1.53      1.20 o
  -6   3  17       33.57       40.91      2.75 o
  -5   3  17        2.41        1.11      1.13 o
 -10   0  18        0.49        0.26      1.80 o
  -9   0  18       11.76        7.95      2.57 o
  -8   0  18        0.06        0.00      2.05 o
  -7   0  18      199.87      202.94     11.80 o
  -6   0  18       47.78       60.40      3.90 o
 -10   1  18        0.01       -0.90      1.27 o
  -9   1  18       25.03       24.25      2.72 o
  -8   1  18       38.87       41.80      2.71 o
  -7   1  18       21.28       22.53      2.47 o
  -6   1  18       56.27       60.31      3.25 o
  -8   2  18       12.09        9.81      1.63 o
  -7   2  18       23.65       26.04      2.69 o
 
